# Supplementary material for: Advanced transcriptomic analysis reveals the role of efflux pumps and media composition in antibiotic responses of Pseudomonas aeruginosa
Source: Nucleic Acids Res. 2022 Sep 12;50(17):9675–88. doi: 10.1093/nar/gkac743 (PMC9508857; doi:10.1093/nar/gkac743)
Supplement: gkac743_Supplemental_Files [file gkac743_supplemental_files.zip]

Archive with 2 entries (2 files):
- R2_Supplementary_Tables_411.xlsx
- R2_Supp_info_aeruPRECISE411.pdf
