# Supplementary material for: Advanced transcriptomic analysis reveals the role of efflux pumps and media composition in antibiotic responses of Pseudomonas aeruginosa
Source: Nucleic Acids Res. 2022 Sep 12;50(17):9675–88. doi: 10.1093/nar/gkac743 (PMC9508857; doi:10.1093/nar/gkac743)
Supplement: gkac743_Supplemental_Files [file gkac743_supplemental_files.zip › R2_Supplementary_Tables_411.xlsx]

## Sheet: Legends
Supplementary Tables
Supplementary Table S1. Table showing the details of the 411 transcriptional profiles used in the study
Supplementary Table S2. Table showing the details of the 116 iModulons identified by Independent Component Analysis
Supplementary Table S3. Composition of the iModulons specific for antibiotics resistance efflux pumps

## Sheet: S1
Supplementary Table S1. Table showing the details of the 411 transcriptional profiles used in the study
Experiment	ReleaseDate	TaxID	ScientificName	species_tax_id	class_tax_id	strain_tax_id	species	LibraryLayout	Platform	Model	SRA_Run	SRAStudy	BioProject	ProjectID	Sample	BioSample	Submission	LibraryStrategy	LibrarySelection	LibrarySource	CenterName	InsertSize	InsertDev	SRA ID	GEO Series	GEO Sample	PMID	Biosample ID	biosample_strain	strain_final	biosample_genotype	project	condition	reference	full_name	Condition_detail	gene_knockout	Media	Growth_phase
ERX2068556	2018-08-22 09:38:00	208964	Pseudomonas aeruginosa PAO1	287	1236	208964	Pseudomonas aeruginosa	PAIRED	ILLUMINA	NextSeq 500	ERR2008793	ERP023543	PRJEB21307	487549	ERS1789031	SAMEA104125138	ERA960461	RNA-Seq	Inverse rRNA	TRANSCRIPTOMIC	Novo Nordisk Center For Biosustainability	30	6209298				NA	PAO1_mexZ	PAO1	mexZ	NC_002516.2	mexZ_knockout	del_mexZ	wt_LB	mexZ_knockout:del_mexZ	mexZ_knockout	wild_type	Luria-Bertani (LB)	mid-exponential
ERX2068557	2018-08-22 09:38:00	208964	Pseudomonas aeruginosa PAO1	287	1236	208964	Pseudomonas aeruginosa	PAIRED	ILLUMINA	NextSeq 500	ERR2008794	ERP023543	PRJEB21307	487549	ERS1789032	SAMEA104125139	ERA960461	RNA-Seq	Inverse rRNA	TRANSCRIPTOMIC	Novo Nordisk Center For Biosustainability	30	6209299				NA	PAO1_mexZ	PAO1	mexZ	NC_002516.2	mexZ_knockout	del_mexZ	wt_LB	mexZ_knockout:del_mexZ	mexZ_knockout	wild_type	Luria-Bertani (LB)	mid-exponential
ERX2068558	2018-08-22 09:38:00	208964	Pseudomonas aeruginosa PAO1	287	1236	208964	Pseudomonas aeruginosa	PAIRED	ILLUMINA	NextSeq 500	ERR2008795	ERP023543	PRJEB21307	487549	ERS1789033	SAMEA104125140	ERA960461	RNA-Seq	Inverse rRNA	TRANSCRIPTOMIC	Novo Nordisk Center For Biosustainability	30	6209300				NA	PAO1_mexZ	PAO1	mexZ	NC_002516.2	mexZ_knockout	del_mexZ	wt_LB	mexZ_knockout:del_mexZ	mexZ_knockout	wild_type	Luria-Bertani (LB)	mid-exponential
ERX2068559	2018-08-22 09:38:00	208964	Pseudomonas aeruginosa PAO1	287	1236	208964	Pseudomonas aeruginosa	PAIRED	ILLUMINA	NextSeq 500	ERR2008796	ERP023543	PRJEB21307	487549	ERS1789034	SAMEA104125141	ERA960461	RNA-Seq	Inverse rRNA	TRANSCRIPTOMIC	Novo Nordisk Center For Biosustainability	30	6209301				NA	PAO1	PAO1	wild type genotype	NC_002516.2	mexZ_knockout	wt_LB	wt_LB	mexZ_knockout:wt_LB	mexZ_knockout	wild_type	Luria-Bertani (LB)	mid-exponential
ERX2068560	2018-08-22 09:38:00	208964	Pseudomonas aeruginosa PAO1	287	1236	208964	Pseudomonas aeruginosa	PAIRED	ILLUMINA	NextSeq 500	ERR2008797	ERP023543	PRJEB21307	487549	ERS1789035	SAMEA104125142	ERA960461	RNA-Seq	Inverse rRNA	TRANSCRIPTOMIC	Novo Nordisk Center For Biosustainability	30	6209302				NA	PAO1	PAO1	wild type genotype	NC_002516.2	mexZ_knockout	wt_LB	wt_LB	mexZ_knockout:wt_LB	mexZ_knockout	wild_type	Luria-Bertani (LB)	mid-exponential
ERX2068561	2018-08-22 09:38:00	208964	Pseudomonas aeruginosa PAO1	287	1236	208964	Pseudomonas aeruginosa	PAIRED	ILLUMINA	NextSeq 500	ERR2008798	ERP023543	PRJEB21307	487549	ERS1789036	SAMEA104125143	ERA960461	RNA-Seq	Inverse rRNA	TRANSCRIPTOMIC	Novo Nordisk Center For Biosustainability	30	6209303				NA	PAO1	PAO1	wild type genotype	NC_002516.2	mexZ_knockout	wt_LB	wt_LB	mexZ_knockout:wt_LB	mexZ_knockout	wild_type	Luria-Bertani (LB)	mid-exponential
ERX2195929	2017-10-26 07:16:00	287	Pseudomonas aeruginosa	287	1236	287	Pseudomonas aeruginosa	SINGLE	ILLUMINA	Illumina HiSeq 2000	ERR2139380	ERP104508	PRJEB22802	415938	ERS1945262	SAMEA104320284	ERA1105626	RNA-Seq	unspecified	TRANSCRIPTOMIC	University of Vienna	0	4658316			29244160	29244160	PAO1	PAO1	wild type genotype	NC_002516.2	Catabolite_repression	del_hfq_crc_wt	del_hfq_crc_wt	Catabolite_repression:del_hfq_crc_wt	Catabolite_repression	wild_type	BSM (30.8 mM K2HPO4, 19.3 mM KH2PO4, 15 mM (NH4)2SO4, 1 mM MgCl2 and 2 μM FeSO4)	exponential
ERX2195930	2017-10-26 07:16:00	287	Pseudomonas aeruginosa	287	1236	287	Pseudomonas aeruginosa	SINGLE	ILLUMINA	Illumina HiSeq 2000	ERR2139381	ERP104508	PRJEB22802	415938	ERS1945263	SAMEA104320285	ERA1105626	RNA-Seq	unspecified	TRANSCRIPTOMIC	University of Vienna	0	4658317			29244160	29244160	PAO1	PAO1	wild type genotype	NC_002516.2	Catabolite_repression	del_hfq_crc_wt	del_hfq_crc_wt	Catabolite_repression:del_hfq_crc_wt	Catabolite_repression	wild_type	BSM (30.8 mM K2HPO4, 19.3 mM KH2PO4, 15 mM (NH4)2SO4, 1 mM MgCl2 and 2 μM FeSO4)	exponential
ERX2195931	2017-10-26 07:16:00	287	Pseudomonas aeruginosa	287	1236	287	Pseudomonas aeruginosa	SINGLE	ILLUMINA	Illumina HiSeq 2000	ERR2139382	ERP104508	PRJEB22802	415938	ERS1945264	SAMEA104320286	ERA1105626	RNA-Seq	unspecified	TRANSCRIPTOMIC	University of Vienna	0	4658318			29244160	29244160	PAO1_hfq	PAO1	hfq	NC_002516.2	Catabolite_repression	delHfq	del_hfq_crc_wt	Catabolite_repression:delHfq	Catabolite_repression	wild_type	BSM (30.8 mM K2HPO4, 19.3 mM KH2PO4, 15 mM (NH4)2SO4, 1 mM MgCl2 and 2 μM FeSO4)	exponential
ERX2195932	2017-10-26 07:16:00	287	Pseudomonas aeruginosa	287	1236	287	Pseudomonas aeruginosa	SINGLE	ILLUMINA	Illumina HiSeq 2000	ERR2139383	ERP104508	PRJEB22802	415938	ERS1945265	SAMEA104320287	ERA1105626	RNA-Seq	unspecified	TRANSCRIPTOMIC	University of Vienna	0	4658319			29244160	29244160	PAO1_hfq	PAO1	hfq	NC_002516.2	Catabolite_repression	delHfq	del_hfq_crc_wt	Catabolite_repression:delHfq	Catabolite_repression	wild_type	BSM (30.8 mM K2HPO4, 19.3 mM KH2PO4, 15 mM (NH4)2SO4, 1 mM MgCl2 and 2 μM FeSO4)	exponential
ERX2195933	2017-10-26 07:16:00	287	Pseudomonas aeruginosa	287	1236	287	Pseudomonas aeruginosa	SINGLE	ILLUMINA	Illumina HiSeq 2000	ERR2139384	ERP104508	PRJEB22802	415938	ERS1945266	SAMEA104320288	ERA1105626	RNA-Seq	unspecified	TRANSCRIPTOMIC	University of Vienna	0	4658320			29244160	29244160	PAO1_dcrc	PAO1	crc	NC_002516.2	Catabolite_repression	deldcrc	del_hfq_crc_wt	Catabolite_repression:deldcrc	Catabolite_repression	wild_type	BSM (30.8 mM K2HPO4, 19.3 mM KH2PO4, 15 mM (NH4)2SO4, 1 mM MgCl2 and 2 μM FeSO4)	exponential
ERX2195934	2017-10-26 07:16:00	287	Pseudomonas aeruginosa	287	1236	287	Pseudomonas aeruginosa	SINGLE	ILLUMINA	Illumina HiSeq 2000	ERR2139385	ERP104508	PRJEB22802	415938	ERS1945267	SAMEA104320289	ERA1105626	RNA-Seq	unspecified	TRANSCRIPTOMIC	University of Vienna	0	4658321			29244160	29244160	PAO1_dcrc	PAO1	crc	NC_002516.2	Catabolite_repression	deldcrc	del_hfq_crc_wt	Catabolite_repression:deldcrc	Catabolite_repression	wild_type	BSM (30.8 mM K2HPO4, 19.3 mM KH2PO4, 15 mM (NH4)2SO4, 1 mM MgCl2 and 2 μM FeSO4)	exponential
ERX2259197	2018-02-06 08:08:00	208964	Pseudomonas aeruginosa PAO1	287	1236	208964	Pseudomonas aeruginosa	PAIRED	ILLUMINA	NextSeq 500	ERR2204831	ERP105395	PRJEB23633	435039	ERS2020333	SAMEA104402391	ERA1143815	RNA-Seq	Inverse rRNA	TRANSCRIPTOMIC	Novo Nordisk Center For Biosustainability	30	5052601				NA	PAO1_ersA	PAO1	ersA	NC_002516.2	ersA_knockout	delersA	wt_BHI	ersA_knockout:delersA	ersA_knockout	wild_type	Brain Heart Infusion(BHI)	stationary
ERX2259198	2018-02-06 08:08:00	208964	Pseudomonas aeruginosa PAO1	287	1236	208964	Pseudomonas aeruginosa	PAIRED	ILLUMINA	NextSeq 500	ERR2204832	ERP105395	PRJEB23633	435039	ERS2020334	SAMEA104402392	ERA1143815	RNA-Seq	Inverse rRNA	TRANSCRIPTOMIC	Novo Nordisk Center For Biosustainability	30	5052602				NA	PAO1_ersA	PAO1	ersA	NC_002516.2	ersA_knockout	delersA	wt_BHI	ersA_knockout:delersA	ersA_knockout	wild_type	Brain Heart Infusion(BHI)	stationary
ERX2259199	2018-02-06 08:08:00	208964	Pseudomonas aeruginosa PAO1	287	1236	208964	Pseudomonas aeruginosa	PAIRED	ILLUMINA	NextSeq 500	ERR2204833	ERP105395	PRJEB23633	435039	ERS2020335	SAMEA104402393	ERA1143815	RNA-Seq	Inverse rRNA	TRANSCRIPTOMIC	Novo Nordisk Center For Biosustainability	30	5052603				NA	PAO1	PAO1	wild type genotype	NC_002516.2	ersA_knockout	wt_BHI	wt_BHI	ersA_knockout:wt_BHI	ersA_knockout	wild_type	Brain Heart Infusion(BHI)	stationary
ERX2259200	2018-02-06 08:08:00	208964	Pseudomonas aeruginosa PAO1	287	1236	208964	Pseudomonas aeruginosa	PAIRED	ILLUMINA	NextSeq 500	ERR2204834	ERP105395	PRJEB23633	435039	ERS2020336	SAMEA104402394	ERA1143815	RNA-Seq	Inverse rRNA	TRANSCRIPTOMIC	Novo Nordisk Center For Biosustainability	30	5052604				NA	PAO1	PAO1	wild type genotype	NC_002516.2	ersA_knockout	wt_BHI	wt_BHI	ersA_knockout:wt_BHI	ersA_knockout	wild_type	Brain Heart Infusion(BHI)	stationary
ERX2300159	2018-03-16 08:09:00	208964	Pseudomonas aeruginosa PAO1	287	1236	208964	Pseudomonas aeruginosa	PAIRED	ILLUMINA	Illumina MiSeq	ERR2248409	ERP106254	PRJEB24427	438639	ERS2089050	SAMEA104471108	ERA1180351	RNA-Seq	RT-PCR	TRANSCRIPTOMIC	University of Oxford	0	5237711			30097663	30097663	PAO1	PAO1	wild type genotype	NC_002516.2	Metabolic_fitness_plasmid	PAO1_metabolites_wt	PAO1_metabolites_wt	Metabolic_fitness_plasmid:PAO1_metabolites_wt	Metabolic_fitness_plasmid	wild_type	Luria-Bertani (LB)	exponential
ERX2300160	2018-03-16 08:09:00	208964	Pseudomonas aeruginosa PAO1	287	1236	208964	Pseudomonas aeruginosa	PAIRED	ILLUMINA	Illumina MiSeq	ERR2248410	ERP106254	PRJEB24427	438639	ERS2089051	SAMEA104471109	ERA1180351	RNA-Seq	RT-PCR	TRANSCRIPTOMIC	University of Oxford	0	5237712			30097663	30097663	PAO1	PAO1	wild type genotype	NC_002516.2	Metabolic_fitness_plasmid	PAO1_metabolites_wt	PAO1_metabolites_wt	Metabolic_fitness_plasmid:PAO1_metabolites_wt	Metabolic_fitness_plasmid	wild_type	Luria-Bertani (LB)	exponential
ERX2300161	2018-03-16 08:09:00	208964	Pseudomonas aeruginosa PAO1	287	1236	208964	Pseudomonas aeruginosa	PAIRED	ILLUMINA	Illumina MiSeq	ERR2248411	ERP106254	PRJEB24427	438639	ERS2089052	SAMEA104471110	ERA1180351	RNA-Seq	RT-PCR	TRANSCRIPTOMIC	University of Oxford	0	5237713			30097663	30097663	PAO1	PAO1	PAO1_pAKD1	NC_002516.2	Metabolic_fitness_plasmid	PAO1_pAKD1	PAO1_metabolites_wt	Metabolic_fitness_plasmid:PAO1_pAKD1	Metabolic_fitness_plasmid	wild_type	Luria-Bertani (LB)	exponential
ERX2300162	2018-03-16 08:09:00	208964	Pseudomonas aeruginosa PAO1	287	1236	208964	Pseudomonas aeruginosa	PAIRED	ILLUMINA	Illumina MiSeq	ERR2248412	ERP106254	PRJEB24427	438639	ERS2089053	SAMEA104471111	ERA1180351	RNA-Seq	RT-PCR	TRANSCRIPTOMIC	University of Oxford	0	5237714			30097663	30097663	PAO1	PAO1	PAO1_pAKD1	NC_002516.2	Metabolic_fitness_plasmid	PAO1_pAKD1	PAO1_metabolites_wt	Metabolic_fitness_plasmid:PAO1_pAKD1	Metabolic_fitness_plasmid	wild_type	Luria-Bertani (LB)	exponential
ERX2300163	2018-03-16 08:09:00	208964	Pseudomonas aeruginosa PAO1	287	1236	208964	Pseudomonas aeruginosa	PAIRED	ILLUMINA	Illumina MiSeq	ERR2248413	ERP106254	PRJEB24427	438639	ERS2089054	SAMEA104471112	ERA1180351	RNA-Seq	RT-PCR	TRANSCRIPTOMIC	University of Oxford	0	5237715			30097663	30097663	PAO1	PAO1	PAO1_PAMBL1	NC_002516.2	Metabolic_fitness_plasmid	PAO1_PAMBL1	PAO1_metabolites_wt	Metabolic_fitness_plasmid:PAO1_PAMBL1	Metabolic_fitness_plasmid	wild_type	Luria-Bertani (LB)	exponential
ERX2300164	2018-03-16 08:09:00	208964	Pseudomonas aeruginosa PAO1	287	1236	208964	Pseudomonas aeruginosa	PAIRED	ILLUMINA	Illumina MiSeq	ERR2248414	ERP106254	PRJEB24427	438639	ERS2089055	SAMEA104471113	ERA1180351	RNA-Seq	RT-PCR	TRANSCRIPTOMIC	University of Oxford	0	5237716			30097663	30097663	PAO1	PAO1	PAO1_PAMBL1	NC_002516.2	Metabolic_fitness_plasmid	PAO1_PAMBL1	PAO1_metabolites_wt	Metabolic_fitness_plasmid:PAO1_PAMBL1	Metabolic_fitness_plasmid	wild_type	Luria-Bertani (LB)	exponential
ERX2300165	2018-03-16 08:09:00	208964	Pseudomonas aeruginosa PAO1	287	1236	208964	Pseudomonas aeruginosa	PAIRED	ILLUMINA	Illumina MiSeq	ERR2248415	ERP106254	PRJEB24427	438639	ERS2089056	SAMEA104471114	ERA1180351	RNA-Seq	RT-PCR	TRANSCRIPTOMIC	University of Oxford	0	5237717			30097663	30097663	PAO1	PAO1	PAO1_PAMBL2	NC_002516.2	Metabolic_fitness_plasmid	PAO1_PAMBL2	PAO1_metabolites_wt	Metabolic_fitness_plasmid:PAO1_PAMBL2	Metabolic_fitness_plasmid	wild_type	Luria-Bertani (LB)	exponential
ERX2300166	2018-03-16 08:09:00	208964	Pseudomonas aeruginosa PAO1	287	1236	208964	Pseudomonas aeruginosa	PAIRED	ILLUMINA	Illumina MiSeq	ERR2248416	ERP106254	PRJEB24427	438639	ERS2089057	SAMEA104471115	ERA1180351	RNA-Seq	RT-PCR	TRANSCRIPTOMIC	University of Oxford	0	5237718			30097663	30097663	PAO1	PAO1	PAO1_PAMBL2	NC_002516.2	Metabolic_fitness_plasmid	PAO1_PAMBL2	PAO1_metabolites_wt	Metabolic_fitness_plasmid:PAO1_PAMBL2	Metabolic_fitness_plasmid	wild_type	Luria-Bertani (LB)	exponential
ERX2300167	2018-03-16 08:09:00	208964	Pseudomonas aeruginosa PAO1	287	1236	208964	Pseudomonas aeruginosa	PAIRED	ILLUMINA	Illumina MiSeq	ERR2248417	ERP106254	PRJEB24427	438639	ERS2089058	SAMEA104471116	ERA1180351	RNA-Seq	RT-PCR	TRANSCRIPTOMIC	University of Oxford	0	5237719			30097663	30097663	PAO1	PAO1	PAO1_pBS228	NC_002516.2	Metabolic_fitness_plasmid	PAO1_pBS228	PAO1_metabolites_wt	Metabolic_fitness_plasmid:PAO1_pBS228	Metabolic_fitness_plasmid	wild_type	Luria-Bertani (LB)	exponential
ERX2300168	2018-03-16 08:09:00	208964	Pseudomonas aeruginosa PAO1	287	1236	208964	Pseudomonas aeruginosa	PAIRED	ILLUMINA	Illumina MiSeq	ERR2248418	ERP106254	PRJEB24427	438639	ERS2089059	SAMEA104471117	ERA1180351	RNA-Seq	RT-PCR	TRANSCRIPTOMIC	University of Oxford	0	5237720			30097663	30097663	PAO1	PAO1	PAO1_pBS228	NC_002516.2	Metabolic_fitness_plasmid	PAO1_pBS228	PAO1_metabolites_wt	Metabolic_fitness_plasmid:PAO1_pBS228	Metabolic_fitness_plasmid	wild_type	Luria-Bertani (LB)	exponential
ERX2300169	2018-03-16 08:09:00	208964	Pseudomonas aeruginosa PAO1	287	1236	208964	Pseudomonas aeruginosa	PAIRED	ILLUMINA	Illumina MiSeq	ERR2248419	ERP106254	PRJEB24427	438639	ERS2089060	SAMEA104471118	ERA1180351	RNA-Seq	RT-PCR	TRANSCRIPTOMIC	University of Oxford	0	5237721			30097663	30097663	PAO1	PAO1	PAO1_RmS149	NC_002516.2	Metabolic_fitness_plasmid	PAO1_RmS149	PAO1_metabolites_wt	Metabolic_fitness_plasmid:PAO1_RmS149	Metabolic_fitness_plasmid	wild_type	Luria-Bertani (LB)	exponential
ERX2300170	2018-03-16 08:09:00	208964	Pseudomonas aeruginosa PAO1	287	1236	208964	Pseudomonas aeruginosa	PAIRED	ILLUMINA	Illumina MiSeq	ERR2248420	ERP106254	PRJEB24427	438639	ERS2089061	SAMEA104471119	ERA1180351	RNA-Seq	RT-PCR	TRANSCRIPTOMIC	University of Oxford	0	5237722			30097663	30097663	PAO1	PAO1	PAO1_RmS149	NC_002516.2	Metabolic_fitness_plasmid	PAO1_RmS149	PAO1_metabolites_wt	Metabolic_fitness_plasmid:PAO1_RmS149	Metabolic_fitness_plasmid	wild_type	Luria-Bertani (LB)	exponential
ERX2456848	2018-04-30 14:37:00	208964	Pseudomonas aeruginosa PAO1	287	1236	208964	Pseudomonas aeruginosa	SINGLE	ILLUMINA	NextSeq 500	ERR2437280	ERP107614	PRJEB25674	454255	ERS2312229	SAMEA104710846	ERA1253810	RNA-Seq	PolyA	TRANSCRIPTOMIC	Ghent University	0	5487300				NA	PAO1	PAO1	wild type genotype	NC_002516.2	Planktonic_biofilm_coumarin	E-MTAB-6629:BC_COU	E-MTAB-6629:BC_CTRL	Planktonic_biofilm_coumarin:E-MTAB-6629:BC_COU	Planktonic_biofilm_coumarin	wild_type	NA	NA
ERX2456849	2018-04-30 14:37:00	208964	Pseudomonas aeruginosa PAO1	287	1236	208964	Pseudomonas aeruginosa	SINGLE	ILLUMINA	NextSeq 500	ERR2437281	ERP107614	PRJEB25674	454255	ERS2312230	SAMEA104710847	ERA1253810	RNA-Seq	PolyA	TRANSCRIPTOMIC	Ghent University	0	5487301				NA	PAO1	PAO1	wild type genotype	NC_002516.2	Planktonic_biofilm_coumarin	E-MTAB-6629:BC_COU	E-MTAB-6629:BC_CTRL	Planktonic_biofilm_coumarin:E-MTAB-6629:BC_COU	Planktonic_biofilm_coumarin	wild_type	NA	NA
ERX2456850	2018-04-30 14:37:00	208964	Pseudomonas aeruginosa PAO1	287	1236	208964	Pseudomonas aeruginosa	SINGLE	ILLUMINA	NextSeq 500	ERR2437282	ERP107614	PRJEB25674	454255	ERS2312231	SAMEA104710848	ERA1253810	RNA-Seq	PolyA	TRANSCRIPTOMIC	Ghent University	0	5487302				NA	PAO1	PAO1	wild type genotype	NC_002516.2	Planktonic_biofilm_coumarin	E-MTAB-6629:BC_COU	E-MTAB-6629:BC_CTRL	Planktonic_biofilm_coumarin:E-MTAB-6629:BC_COU	Planktonic_biofilm_coumarin	wild_type	NA	NA
ERX2456851	2018-04-30 14:37:00	208964	Pseudomonas aeruginosa PAO1	287	1236	208964	Pseudomonas aeruginosa	SINGLE	ILLUMINA	NextSeq 500	ERR2437283	ERP107614	PRJEB25674	454255	ERS2312232	SAMEA104710849	ERA1253810	RNA-Seq	PolyA	TRANSCRIPTOMIC	Ghent University	0	5487303				NA	PAO1	PAO1	wild type genotype	NC_002516.2	Planktonic_biofilm_coumarin	E-MTAB-6629:PC_COU	E-MTAB-6629:BC_CTRL	Planktonic_biofilm_coumarin:E-MTAB-6629:PC_COU	Planktonic_biofilm_coumarin	wild_type	NA	NA
ERX2456852	2018-04-30 14:37:00	208964	Pseudomonas aeruginosa PAO1	287	1236	208964	Pseudomonas aeruginosa	SINGLE	ILLUMINA	NextSeq 500	ERR2437284	ERP107614	PRJEB25674	454255	ERS2312233	SAMEA104710850	ERA1253810	RNA-Seq	PolyA	TRANSCRIPTOMIC	Ghent University	0	5487304				NA	PAO1	PAO1	wild type genotype	NC_002516.2	Planktonic_biofilm_coumarin	E-MTAB-6629:PC_COU	E-MTAB-6629:BC_CTRL	Planktonic_biofilm_coumarin:E-MTAB-6629:PC_COU	Planktonic_biofilm_coumarin	wild_type	NA	NA
ERX2456853	2018-04-30 14:37:00	208964	Pseudomonas aeruginosa PAO1	287	1236	208964	Pseudomonas aeruginosa	SINGLE	ILLUMINA	NextSeq 500	ERR2437285	ERP107614	PRJEB25674	454255	ERS2312234	SAMEA104710851	ERA1253810	RNA-Seq	PolyA	TRANSCRIPTOMIC	Ghent University	0	5487305				NA	PAO1	PAO1	wild type genotype	NC_002516.2	Planktonic_biofilm_coumarin	E-MTAB-6629:PC_COU	E-MTAB-6629:BC_CTRL	Planktonic_biofilm_coumarin:E-MTAB-6629:PC_COU	Planktonic_biofilm_coumarin	wild_type	NA	NA
ERX2456854	2018-04-30 14:37:00	208964	Pseudomonas aeruginosa PAO1	287	1236	208964	Pseudomonas aeruginosa	SINGLE	ILLUMINA	NextSeq 500	ERR2437286	ERP107614	PRJEB25674	454255	ERS2312235	SAMEA104710852	ERA1253810	RNA-Seq	PolyA	TRANSCRIPTOMIC	Ghent University	0	5487306				NA	PAO1	PAO1	wild type genotype	NC_002516.2	Planktonic_biofilm_coumarin	E-MTAB-6629:BC_CTRL	E-MTAB-6629:BC_CTRL	Planktonic_biofilm_coumarin:E-MTAB-6629:BC_CTRL	Planktonic_biofilm_coumarin	wild_type	NA	NA
ERX2456855	2018-04-30 14:37:00	208964	Pseudomonas aeruginosa PAO1	287	1236	208964	Pseudomonas aeruginosa	SINGLE	ILLUMINA	NextSeq 500	ERR2437287	ERP107614	PRJEB25674	454255	ERS2312236	SAMEA104710853	ERA1253810	RNA-Seq	PolyA	TRANSCRIPTOMIC	Ghent University	0	5487307				NA	PAO1	PAO1	wild type genotype	NC_002516.2	Planktonic_biofilm_coumarin	E-MTAB-6629:BC_CTRL	E-MTAB-6629:BC_CTRL	Planktonic_biofilm_coumarin:E-MTAB-6629:BC_CTRL	Planktonic_biofilm_coumarin	wild_type	NA	NA
ERX2456856	2018-04-30 14:37:00	208964	Pseudomonas aeruginosa PAO1	287	1236	208964	Pseudomonas aeruginosa	SINGLE	ILLUMINA	NextSeq 500	ERR2437288	ERP107614	PRJEB25674	454255	ERS2312237	SAMEA104710854	ERA1253810	RNA-Seq	PolyA	TRANSCRIPTOMIC	Ghent University	0	5487308				NA	PAO1	PAO1	wild type genotype	NC_002516.2	Planktonic_biofilm_coumarin	E-MTAB-6629:BC_CTRL	E-MTAB-6629:BC_CTRL	Planktonic_biofilm_coumarin:E-MTAB-6629:BC_CTRL	Planktonic_biofilm_coumarin	wild_type	NA	NA
ERX2456857	2018-04-30 14:37:00	208964	Pseudomonas aeruginosa PAO1	287	1236	208964	Pseudomonas aeruginosa	SINGLE	ILLUMINA	NextSeq 500	ERR2437289	ERP107614	PRJEB25674	454255	ERS2312238	SAMEA104710855	ERA1253810	RNA-Seq	PolyA	TRANSCRIPTOMIC	Ghent University	0	5487309				NA	PAO1	PAO1	wild type genotype	NC_002516.2	Planktonic_biofilm_coumarin	E-MTAB-6629:BC_CTRL	E-MTAB-6629:BC_CTRL	Planktonic_biofilm_coumarin:E-MTAB-6629:BC_CTRL	Planktonic_biofilm_coumarin	wild_type	NA	NA
ERX2456858	2018-04-30 14:37:00	208964	Pseudomonas aeruginosa PAO1	287	1236	208964	Pseudomonas aeruginosa	SINGLE	ILLUMINA	NextSeq 500	ERR2437290	ERP107614	PRJEB25674	454255	ERS2312239	SAMEA104710856	ERA1253810	RNA-Seq	PolyA	TRANSCRIPTOMIC	Ghent University	0	5487310				NA	PAO1	PAO1	wild type genotype	NC_002516.2	Planktonic_biofilm_coumarin	E-MTAB-6629:BC_CTRL	E-MTAB-6629:BC_CTRL	Planktonic_biofilm_coumarin:E-MTAB-6629:BC_CTRL	Planktonic_biofilm_coumarin	wild_type	NA	NA
ERX2456859	2018-04-30 14:37:00	208964	Pseudomonas aeruginosa PAO1	287	1236	208964	Pseudomonas aeruginosa	SINGLE	ILLUMINA	NextSeq 500	ERR2437291	ERP107614	PRJEB25674	454255	ERS2312240	SAMEA104710857	ERA1253810	RNA-Seq	PolyA	TRANSCRIPTOMIC	Ghent University	0	5487311				NA	PAO1	PAO1	wild type genotype	NC_002516.2	Planktonic_biofilm_coumarin	E-MTAB-6629:BC_CTRL	E-MTAB-6629:BC_CTRL	Planktonic_biofilm_coumarin:E-MTAB-6629:BC_CTRL	Planktonic_biofilm_coumarin	wild_type	NA	NA
ERX2813653	2018-10-25 15:03:00	208964	Pseudomonas aeruginosa PAO1	287	1236	208964	Pseudomonas aeruginosa	SINGLE	ILLUMINA	Illumina HiSeq 2000	ERR2806276	ERP110939	PRJEB28696	497682	ERS2745134	SAMEA4926125	ERA1603064	RNA-Seq	Inverse rRNA	TRANSCRIPTOMIC	University of Vienna	0	6647902			30420839	30420839	PAO1	PAO1	wild type genotype	NC_002516.2	sRNA_ReaL_represses_RpoS	sRNA_wt	sRNA_wt	sRNA_ReaL_represses_RpoS:sRNA_wt	sRNA_ReaL_represses_RpoS	wild_type	Luria-Bertani (LB)	exponential
ERX2813654	2018-10-25 15:03:00	208964	Pseudomonas aeruginosa PAO1	287	1236	208964	Pseudomonas aeruginosa	SINGLE	ILLUMINA	Illumina HiSeq 2000	ERR2806277	ERP110939	PRJEB28696	497682	ERS2745135	SAMEA4926126	ERA1603064	RNA-Seq	Inverse rRNA	TRANSCRIPTOMIC	University of Vienna	0	6647903			30420839	30420839	PAO1	PAO1	wild type genotype	NC_002516.2	sRNA_ReaL_represses_RpoS	sRNA_wt	sRNA_wt	sRNA_ReaL_represses_RpoS:sRNA_wt	sRNA_ReaL_represses_RpoS	wild_type	Luria-Bertani (LB)	exponential
ERX2813656	2018-10-25 15:03:00	208964	Pseudomonas aeruginosa PAO1	287	1236	208964	Pseudomonas aeruginosa	SINGLE	ILLUMINA	Illumina HiSeq 2000	ERR2806279	ERP110939	PRJEB28696	497682	ERS2745137	SAMEA4926128	ERA1603064	RNA-Seq	Inverse rRNA	TRANSCRIPTOMIC	University of Vienna	0	6647905			30420839	30420839	PAO1_reaL	PAO1	reaL	NC_002516.2	sRNA_ReaL_represses_RpoS	RNAseq_ReaL	sRNA_wt	sRNA_ReaL_represses_RpoS:RNAseq_ReaL	sRNA_ReaL_represses_RpoS	wild_type	Luria-Bertani (LB)	exponential
ERX2813657	2018-10-25 15:03:00	208964	Pseudomonas aeruginosa PAO1	287	1236	208964	Pseudomonas aeruginosa	SINGLE	ILLUMINA	Illumina HiSeq 2000	ERR2806280	ERP110939	PRJEB28696	497682	ERS2745138	SAMEA4926129	ERA1603064	RNA-Seq	Inverse rRNA	TRANSCRIPTOMIC	University of Vienna	0	6647906			30420839	30420839	PAO1_reaL	PAO1	reaL	NC_002516.2	sRNA_ReaL_represses_RpoS	RNAseq_ReaL	sRNA_wt	sRNA_ReaL_represses_RpoS:RNAseq_ReaL	sRNA_ReaL_represses_RpoS	wild_type	Luria-Bertani (LB)	exponential
ERX2813658	2018-10-25 15:03:00	208964	Pseudomonas aeruginosa PAO1	287	1236	208964	Pseudomonas aeruginosa	SINGLE	ILLUMINA	Illumina HiSeq 2000	ERR2806281	ERP110939	PRJEB28696	497682	ERS2745139	SAMEA4926130	ERA1603064	RNA-Seq	Inverse rRNA	TRANSCRIPTOMIC	University of Vienna	0	6647907			30420839	30420839	PAO1_reaL	PAO1	reaL	NC_002516.2	sRNA_ReaL_represses_RpoS	RNAseq_ReaL	sRNA_wt	sRNA_ReaL_represses_RpoS:RNAseq_ReaL	sRNA_ReaL_represses_RpoS	wild_type	Luria-Bertani (LB)	exponential
ERX3558798	2019-10-06 08:53:00	208964	Pseudomonas aeruginosa PAO1	287	1236	208964	Pseudomonas aeruginosa	SINGLE	ILLUMINA	Illumina HiSeq 2000	ERR3559047	ERP117503	PRJEB34578	576061	ERS3775582	SAMEA5972741	ERA2144125	RNA-Seq	cDNA	TRANSCRIPTOMIC	University of Cambridge	0	9150164				NA	PAO1	PAO1	wild type genotype	NC_002516.2	Pseudomonas_culture_MOPS_Glycerol_Acetate	PAO1_Acetate	PAO1_Glycerol	Pseudomonas_culture_MOPS_Glycerol_Acetate:PAO1_Acetate	Pseudomonas_culture_MOPS_Glycerol_Acetate	wild_type	MOPS	exponential
ERX3558799	2019-10-06 08:53:00	208964	Pseudomonas aeruginosa PAO1	287	1236	208964	Pseudomonas aeruginosa	SINGLE	ILLUMINA	Illumina HiSeq 2000	ERR3559048	ERP117503	PRJEB34578	576061	ERS3775583	SAMEA5972742	ERA2144125	RNA-Seq	cDNA	TRANSCRIPTOMIC	University of Cambridge	0	9150165				NA	PAO1	PAO1	wild type genotype	NC_002516.2	Pseudomonas_culture_MOPS_Glycerol_Acetate	PAO1_Acetate	PAO1_Glycerol	Pseudomonas_culture_MOPS_Glycerol_Acetate:PAO1_Acetate	Pseudomonas_culture_MOPS_Glycerol_Acetate	wild_type	MOPS	exponential
ERX3558800	2019-10-06 08:53:00	208964	Pseudomonas aeruginosa PAO1	287	1236	208964	Pseudomonas aeruginosa	SINGLE	ILLUMINA	Illumina HiSeq 2000	ERR3559049	ERP117503	PRJEB34578	576061	ERS3775584	SAMEA5972743	ERA2144125	RNA-Seq	cDNA	TRANSCRIPTOMIC	University of Cambridge	0	9150166				NA	PAO1	PAO1	wild type genotype	NC_002516.2	Pseudomonas_culture_MOPS_Glycerol_Acetate	PAO1_Acetate	PAO1_Glycerol	Pseudomonas_culture_MOPS_Glycerol_Acetate:PAO1_Acetate	Pseudomonas_culture_MOPS_Glycerol_Acetate	wild_type	MOPS	exponential
ERX3558801	2019-10-06 08:53:00	208964	Pseudomonas aeruginosa PAO1	287	1236	208964	Pseudomonas aeruginosa	SINGLE	ILLUMINA	Illumina HiSeq 2000	ERR3559050	ERP117503	PRJEB34578	576061	ERS3775585	SAMEA5972744	ERA2144125	RNA-Seq	cDNA	TRANSCRIPTOMIC	University of Cambridge	0	9150167				NA	PAO1	PAO1	wild type genotype	NC_002516.2	Pseudomonas_culture_MOPS_Glycerol_Acetate	PAO1_Acetate	PAO1_Glycerol	Pseudomonas_culture_MOPS_Glycerol_Acetate:PAO1_Acetate	Pseudomonas_culture_MOPS_Glycerol_Acetate	wild_type	MOPS	exponential
ERX3558802	2019-10-06 08:53:00	208964	Pseudomonas aeruginosa PAO1	287	1236	208964	Pseudomonas aeruginosa	SINGLE	ILLUMINA	Illumina HiSeq 2000	ERR3559051	ERP117503	PRJEB34578	576061	ERS3775586	SAMEA5972745	ERA2144125	RNA-Seq	cDNA	TRANSCRIPTOMIC	University of Cambridge	0	9150168				NA	PAO1	PAO1	wild type genotype	NC_002516.2	Pseudomonas_culture_MOPS_Glycerol_Acetate	PAO1_Glycerol	PAO1_Glycerol	Pseudomonas_culture_MOPS_Glycerol_Acetate:PAO1_Glycerol	Pseudomonas_culture_MOPS_Glycerol_Acetate	wild_type	MOPS	exponential
ERX3558803	2019-10-06 08:53:00	208964	Pseudomonas aeruginosa PAO1	287	1236	208964	Pseudomonas aeruginosa	SINGLE	ILLUMINA	Illumina HiSeq 2000	ERR3559052	ERP117503	PRJEB34578	576061	ERS3775587	SAMEA5972746	ERA2144125	RNA-Seq	cDNA	TRANSCRIPTOMIC	University of Cambridge	0	9150169				NA	PAO1	PAO1	wild type genotype	NC_002516.2	Pseudomonas_culture_MOPS_Glycerol_Acetate	PAO1_Glycerol	PAO1_Glycerol	Pseudomonas_culture_MOPS_Glycerol_Acetate:PAO1_Glycerol	Pseudomonas_culture_MOPS_Glycerol_Acetate	wild_type	MOPS	exponential
ERX3558804	2019-10-06 08:53:00	208964	Pseudomonas aeruginosa PAO1	287	1236	208964	Pseudomonas aeruginosa	SINGLE	ILLUMINA	Illumina HiSeq 2000	ERR3559053	ERP117503	PRJEB34578	576061	ERS3775588	SAMEA5972747	ERA2144125	RNA-Seq	cDNA	TRANSCRIPTOMIC	University of Cambridge	0	9150170				NA	PAO1	PAO1	wild type genotype	NC_002516.2	Pseudomonas_culture_MOPS_Glycerol_Acetate	PAO1_Glycerol	PAO1_Glycerol	Pseudomonas_culture_MOPS_Glycerol_Acetate:PAO1_Glycerol	Pseudomonas_culture_MOPS_Glycerol_Acetate	wild_type	MOPS	exponential
ERX3558805	2019-10-06 08:53:00	208964	Pseudomonas aeruginosa PAO1	287	1236	208964	Pseudomonas aeruginosa	SINGLE	ILLUMINA	Illumina HiSeq 2000	ERR3559054	ERP117503	PRJEB34578	576061	ERS3775589	SAMEA5972748	ERA2144125	RNA-Seq	cDNA	TRANSCRIPTOMIC	University of Cambridge	0	9150171				NA	PAO1	PAO1	wild type genotype	NC_002516.2	Pseudomonas_culture_MOPS_Glycerol_Acetate	PAO1_Glycerol	PAO1_Glycerol	Pseudomonas_culture_MOPS_Glycerol_Acetate:PAO1_Glycerol	Pseudomonas_culture_MOPS_Glycerol_Acetate	wild_type	MOPS	exponential
ERX3593017	2019-12-03 21:11:00	208964	Pseudomonas aeruginosa PAO1	287	1236	208964	Pseudomonas aeruginosa	SINGLE	ILLUMINA	Illumina HiSeq 2000	ERR3597223	ERP117892	PRJEB34916	593477	ERS3887527	SAMEA6087120	ERA2165761	RNA-Seq	RT-PCR	TRANSCRIPTOMIC	University of Cambridge	0	9534031				NA	PAO1	PAO1	wild type genotype	NC_002516.2	Pseudomonas_culture_MOPS_Glycerol_Hypoxia	Gly_Hypoxia	Glycerol_wt	Pseudomonas_culture_MOPS_Glycerol_Acetate:Gly_Hypoxia	Pseudomonas_culture_MOPS_Glycerol_Hypoxia	wild_type	MOPS	exponential
ERX3593018	2019-12-03 21:11:00	208964	Pseudomonas aeruginosa PAO1	287	1236	208964	Pseudomonas aeruginosa	SINGLE	ILLUMINA	Illumina HiSeq 2000	ERR3597224	ERP117892	PRJEB34916	593477	ERS3887528	SAMEA6087121	ERA2165761	RNA-Seq	RT-PCR	TRANSCRIPTOMIC	University of Cambridge	0	9534032				NA	PAO1	PAO1	wild type genotype	NC_002516.2	Pseudomonas_culture_MOPS_Glycerol_Hypoxia	Gly_Hypoxia	Glycerol_wt	Pseudomonas_culture_MOPS_Glycerol_Acetate:Gly_Hypoxia	Pseudomonas_culture_MOPS_Glycerol_Hypoxia	wild_type	MOPS	exponential
ERX3593020	2019-12-03 21:11:00	208964	Pseudomonas aeruginosa PAO1	287	1236	208964	Pseudomonas aeruginosa	SINGLE	ILLUMINA	Illumina HiSeq 2000	ERR3597226	ERP117892	PRJEB34916	593477	ERS3887530	SAMEA6087123	ERA2165761	RNA-Seq	RT-PCR	TRANSCRIPTOMIC	University of Cambridge	0	9534034				NA	PAO1	PAO1	wild type genotype	NC_002516.2	Pseudomonas_culture_MOPS_Glycerol_Hypoxia	Glycerol_wt	Glycerol_wt	Pseudomonas_culture_MOPS_Glycerol_Acetate:Glycerol_wt	Pseudomonas_culture_MOPS_Glycerol_Hypoxia	wild_type	MOPS	exponential
ERX3593021	2019-12-03 21:11:00	208964	Pseudomonas aeruginosa PAO1	287	1236	208964	Pseudomonas aeruginosa	SINGLE	ILLUMINA	Illumina HiSeq 2000	ERR3597227	ERP117892	PRJEB34916	593477	ERS3887531	SAMEA6087124	ERA2165761	RNA-Seq	RT-PCR	TRANSCRIPTOMIC	University of Cambridge	0	9534035				NA	PAO1	PAO1	wild type genotype	NC_002516.2	Pseudomonas_culture_MOPS_Glycerol_Hypoxia	Glycerol_wt	Glycerol_wt	Pseudomonas_culture_MOPS_Glycerol_Acetate:Glycerol_wt	Pseudomonas_culture_MOPS_Glycerol_Hypoxia	wild_type	MOPS	exponential
ERX3593022	2019-12-03 21:11:00	208964	Pseudomonas aeruginosa PAO1	287	1236	208964	Pseudomonas aeruginosa	SINGLE	ILLUMINA	Illumina HiSeq 2000	ERR3597228	ERP117892	PRJEB34916	593477	ERS3887532	SAMEA6087125	ERA2165761	RNA-Seq	RT-PCR	TRANSCRIPTOMIC	University of Cambridge	0	9534036				NA	PAO1	PAO1	wild type genotype	NC_002516.2	Pseudomonas_culture_MOPS_Glycerol_Hypoxia	Glycerol_wt	Glycerol_wt	Pseudomonas_culture_MOPS_Glycerol_Acetate:Glycerol_wt	Pseudomonas_culture_MOPS_Glycerol_Hypoxia	wild_type	MOPS	exponential
SRX1156127	2016-08-17 22:45:00	208964	Pseudomonas aeruginosa PAO1	287	1236	208964	Pseudomonas aeruginosa	PAIRED	ILLUMINA	Illumina HiSeq 2500	SRR2170936	SRP062516	PRJNA293013	293013	SRS1038085	SAMN03995936	SRA289493	RNA-Seq	Hybrid Selection	TRANSCRIPTOMIC	Singapore Centre for Environmental Life Sciences Engineering	0	1681154				NA	PAO1	PAO1	wild type	NC_002516.2	Pseudomonas_culture_Cisplatin_Bile	PAO1_untreated	PAO1_untreated	Pseudomonas_culture_Cisplatin_Bile:PAO1_untreated	Pseudomonas_culture_Cisplatin_Bile	wild_type	ABTGC	early-stationary
SRX1156135	2016-08-17 22:45:00	208964	Pseudomonas aeruginosa PAO1	287	1236	208964	Pseudomonas aeruginosa	PAIRED	ILLUMINA	Illumina HiSeq 2500	SRR2170937	SRP062516	PRJNA293013	293013	SRS1038085	SAMN03995936	SRA289493	RNA-Seq	Hybrid Selection	TRANSCRIPTOMIC	Singapore Centre for Environmental Life Sciences Engineering	0	1681162				NA	PAO1	PAO1	wild type	NC_002516.2	Pseudomonas_culture_Cisplatin_Bile	PAO1_untreated	PAO1_untreated	Pseudomonas_culture_Cisplatin_Bile:PAO1_untreated	Pseudomonas_culture_Cisplatin_Bile	wild_type	ABTGC	early-stationary
SRX1156136	2016-08-17 22:45:00	208964	Pseudomonas aeruginosa PAO1	287	1236	208964	Pseudomonas aeruginosa	PAIRED	ILLUMINA	Illumina HiSeq 2000	SRR2170938	SRP062516	PRJNA293013	293013	SRS1038089	SAMN03995937	SRA289493	RNA-Seq	Hybrid Selection	TRANSCRIPTOMIC	Singapore Centre for Environmental Life Sciences Engineering	0	1681163				NA	PAO1	PAO1	wild type	NC_002516.2	Pseudomonas_culture_Cisplatin_Bile	PAO1_cisplatin	PAO1_untreated	Pseudomonas_culture_Cisplatin_Bile:PAO1_cisplatin	Pseudomonas_culture_Cisplatin_Bile	wild_type	ABTGC	early-stationary
SRX1156137	2016-08-17 22:45:00	208964	Pseudomonas aeruginosa PAO1	287	1236	208964	Pseudomonas aeruginosa	PAIRED	ILLUMINA	Illumina HiSeq 2500	SRR2170940	SRP062516	PRJNA293013	293013	SRS1038089	SAMN03995937	SRA289493	RNA-Seq	Hybrid Selection	TRANSCRIPTOMIC	Singapore Centre for Environmental Life Sciences Engineering	0	1681164				NA	PAO1	PAO1	wild type	NC_002516.2	Pseudomonas_culture_Cisplatin_Bile	PAO1_cisplatin	PAO1_untreated	Pseudomonas_culture_Cisplatin_Bile:PAO1_cisplatin	Pseudomonas_culture_Cisplatin_Bile	wild_type	ABTGC	early-stationary
SRX1156138	2016-08-17 22:45:00	208964	Pseudomonas aeruginosa PAO1	287	1236	208964	Pseudomonas aeruginosa	PAIRED	ILLUMINA	Illumina HiSeq 2500	SRR2170941	SRP062516	PRJNA293013	293013	SRS1038090	SAMN03995938	SRA289493	RNA-Seq	Hybrid Selection	TRANSCRIPTOMIC	Singapore Centre for Environmental Life Sciences Engineering	0	1681165				NA	PAO1	PAO1	wild type	NC_002516.2	Pseudomonas_culture_Cisplatin_Bile	PAO1_bile	PAO1_untreated	Pseudomonas_culture_Cisplatin_Bile:PAO1_bile	Pseudomonas_culture_Cisplatin_Bile	wild_type	ABTGC	early-stationary
SRX1156140	2016-08-17 22:45:00	208964	Pseudomonas aeruginosa PAO1	287	1236	208964	Pseudomonas aeruginosa	PAIRED	ILLUMINA	Illumina HiSeq 2500	SRR2170942	SRP062516	PRJNA293013	293013	SRS1038090	SAMN03995938	SRA289493	RNA-Seq	Hybrid Selection	TRANSCRIPTOMIC	Singapore Centre for Environmental Life Sciences Engineering	0	1681167				NA	PAO1	PAO1	wild type	NC_002516.2	Pseudomonas_culture_Cisplatin_Bile	PAO1_bile	PAO1_untreated	Pseudomonas_culture_Cisplatin_Bile:PAO1_bile	Pseudomonas_culture_Cisplatin_Bile	wild_type	ABTGC	early-stationary
SRX1411278	2016-11-04	208964	Pseudomonas aeruginosa PAO1	287	1236	208964	Pseudomonas aeruginosa	PAIRED	ILLUMINA	Illumina HiSeq 2500	SRR2901089	SRP065759	PRJNA300924	300924	SRS1145899	SAMN04230898	SRA309258	RNA-Seq	RANDOM	TRANSCRIPTOMIC	Singapore Centre for Environmental Life Sciences Engineering	0	1999579				NA	PAO1	PAO1	wild type	NC_002516.2	HapZ_SagS_mutant	PA_HapZ_SagS_wt	PA_HapZ_SagS_wt	HapZ_SagS_mutant:PA_HapZ_SagS_wt	HapZ_SagS_mutant	wild_type	LB	early-stationary
SRX1411287	2016-11-04	208964	Pseudomonas aeruginosa PAO1	287	1236	208964	Pseudomonas aeruginosa	PAIRED	ILLUMINA	Illumina HiSeq 2500	SRR2901140	SRP065759	PRJNA300924	300924	SRS1145902	SAMN04230901	SRA309258	RNA-Seq	RANDOM	TRANSCRIPTOMIC	Singapore Centre for Environmental Life Sciences Engineering	0	1999588				NA	PAO1_HapZ+pHapZ	PAO1	HapZ+pHapZ	NC_002516.2	HapZ_SagS_mutant	delHapZp	PA_HapZ_SagS_wt	HapZ_SagS_mutant:delHapZp	HapZ_SagS_mutant	wild_type	LB	early-stationary
SRX1411289	2016-11-04	208964	Pseudomonas aeruginosa PAO1	287	1236	208964	Pseudomonas aeruginosa	PAIRED	ILLUMINA	Illumina HiSeq 2500	SRR2901301	SRP065759	PRJNA300924	300924	SRS1145902	SAMN04230901	SRA309258	RNA-Seq	RANDOM	TRANSCRIPTOMIC	Singapore Centre for Environmental Life Sciences Engineering	0	1999590				NA	PAO1_HapZ+pHapZ	PAO1	HapZ+pHapZ	NC_002516.2	HapZ_SagS_mutant	delHapZp	PA_HapZ_SagS_wt	HapZ_SagS_mutant:delHapZp	HapZ_SagS_mutant	wild_type	LB	early-stationary
SRX1516139	2016-01-08 17:47:00	208964	Pseudomonas aeruginosa PAO1	287	1236	208964	Pseudomonas aeruginosa	PAIRED	ILLUMINA	NextSeq 500	SRR3084458;SRR3084459;SRR3084460;SRR3084461	SRP068065	PRJNA307608	307608	SRS1234843	SAMN04383820	SRA328082	RNA-Seq	cDNA	TRANSCRIPTOMIC	SUNY College of Environmental Science and Forestry	0	2144237	GSE76522	GSM2027500	27303730	27303730	PAO1	PAO1	WT	NC_002516.2	gcsR_mutant	PAO1_rep_wt	PAO1_rep_wt	gcsR_mutant:PAO1_rep_wt	gcsR_mutant	wild_type	M9	exponential
SRX1516140	2016-01-08 17:47:00	208964	Pseudomonas aeruginosa PAO1	287	1236	208964	Pseudomonas aeruginosa	PAIRED	ILLUMINA	NextSeq 500	SRR3084462;SRR3084463;SRR3084464;SRR3084465	SRP068065	PRJNA307608	307608	SRS1234844	SAMN04383821	SRA328082	RNA-Seq	cDNA	TRANSCRIPTOMIC	SUNY College of Environmental Science and Forestry	0	2144238	GSE76522	GSM2027501	27303730	27303730	PAO1	PAO1	WT	NC_002516.2	gcsR_mutant	PAO1_rep_wt	PAO1_rep_wt	gcsR_mutant:PAO1_rep_wt	gcsR_mutant	wild_type	M9	exponential
SRX1516141	2016-01-08 17:47:00	287	Pseudomonas aeruginosa	287	1236	287	Pseudomonas aeruginosa	PAIRED	ILLUMINA	NextSeq 500	SRR3084466;SRR3084467;SRR3084468;SRR3084469	SRP068065	PRJNA307608	307608	SRS1234841	SAMN04383822	SRA328082	RNA-Seq	cDNA	TRANSCRIPTOMIC	SUNY College of Environmental Science and Forestry	0	2144239	GSE76522	GSM2027502	27303730	27303730	deltagcsR PAO1	PAO1	deltagcsR	NC_002516.2	gcsR_mutant	GcsR_rep	PAO1_rep_wt	gcsR_mutant:GcsR_rep	gcsR_mutant	wild_type	M9	exponential
SRX1516142	2016-01-08 17:47:00	287	Pseudomonas aeruginosa	287	1236	287	Pseudomonas aeruginosa	PAIRED	ILLUMINA	NextSeq 500	SRR3084470;SRR3084471;SRR3084472;SRR3084473	SRP068065	PRJNA307608	307608	SRS1234842	SAMN04383823	SRA328082	RNA-Seq	cDNA	TRANSCRIPTOMIC	SUNY College of Environmental Science and Forestry	0	2144240	GSE76522	GSM2027503	27303730	27303730	deltagcsR PAO2	PAO1	deltagcsR	NC_002516.2	gcsR_mutant	GcsR_rep	PAO1_rep_wt	gcsR_mutant:GcsR_rep	gcsR_mutant	wild_type	M9	exponential
SRX1737662	2016-08-15	287	Pseudomonas aeruginosa	287	1236	287	Pseudomonas aeruginosa	PAIRED	ILLUMINA	Illumina HiSeq 2500	SRR3468929	SRP074218	PRJNA320165	320165	SRS1418181	SAMN04922440	SRA422311	RNA-Seq	Hybrid Selection	TRANSCRIPTOMIC	Singapore Centre for Environmental Life Sciences Engineering	0	2492153				NA	PAO1 _wspFpelApslBCD	PAO1	wspFpelApslBCD	NC_002516.2	Doxorubicin_treatment	PAO1 _wspFpelApslBCD_Doxorubicin	PAO1 _wspFpelApslBCD_wt	Doxorubicin_treatment:PAO1 _wspFpelApslBCD_Doxorubicin	Doxorubicin_treatment	wild_type	NA	NA
SRX1737664	2016-08-15	287	Pseudomonas aeruginosa	287	1236	287	Pseudomonas aeruginosa	PAIRED	ILLUMINA	Illumina HiSeq 2500	SRR3468931	SRP074218	PRJNA320165	320165	SRS1418181	SAMN04922440	SRA422311	RNA-Seq	Hybrid Selection	TRANSCRIPTOMIC	Singapore Centre for Environmental Life Sciences Engineering	0	2492155				NA	PAO1 _wspFpelApslBCD	PAO1	wspFpelApslBCD	NC_002516.2	Doxorubicin_treatment	PAO1 _wspFpelApslBCD_Doxorubicin	PAO1 _wspFpelApslBCD_wt	Doxorubicin_treatment:PAO1 _wspFpelApslBCD_Doxorubicin	Doxorubicin_treatment	wild_type	NA	NA
SRX1737665	2016-08-15	287	Pseudomonas aeruginosa	287	1236	287	Pseudomonas aeruginosa	PAIRED	ILLUMINA	Illumina HiSeq 2500	SRR3468932	SRP074218	PRJNA320165	320165	SRS1418181	SAMN04922440	SRA422311	RNA-Seq	Hybrid Selection	TRANSCRIPTOMIC	Singapore Centre for Environmental Life Sciences Engineering	0	2492156				NA	PAO1 _wspFpelApslBCD	PAO1	wspFpelApslBCD	NC_002516.2	Doxorubicin_treatment	PAO1 _wspFpelApslBCD_Doxorubicin	PAO1 _wspFpelApslBCD_wt	Doxorubicin_treatment:PAO1 _wspFpelApslBCD_Doxorubicin	Doxorubicin_treatment	wild_type	NA	NA
SRX1737667	2016-08-15	287	Pseudomonas aeruginosa	287	1236	287	Pseudomonas aeruginosa	PAIRED	ILLUMINA	Illumina HiSeq 2500	SRR3468968	SRP074218	PRJNA320165	320165	SRS1418182	SAMN04922441	SRA422311	RNA-Seq	Hybrid Selection	TRANSCRIPTOMIC	Singapore Centre for Environmental Life Sciences Engineering	0	2492158				NA	PAO1 _wspFpelApslBCD	PAO1	wspFpelApslBCD	NC_002516.2	Doxorubicin_treatment	PAO1 _wspFpelApslBCD_wt	PAO1 _wspFpelApslBCD_wt	Doxorubicin_treatment:PAO1 _wspFpelApslBCD_wt	Doxorubicin_treatment	wild_type	NA	NA
SRX1737668	2016-08-15	287	Pseudomonas aeruginosa	287	1236	287	Pseudomonas aeruginosa	PAIRED	ILLUMINA	Illumina HiSeq 2500	SRR3468934	SRP074218	PRJNA320165	320165	SRS1418182	SAMN04922441	SRA422311	RNA-Seq	Hybrid Selection	TRANSCRIPTOMIC	Singapore Centre for Environmental Life Sciences Engineering	0	2492159				NA	PAO1 _wspFpelApslBCD	PAO1	wspFpelApslBCD	NC_002516.2	Doxorubicin_treatment	PAO1 _wspFpelApslBCD_wt	PAO1 _wspFpelApslBCD_wt	Doxorubicin_treatment:PAO1 _wspFpelApslBCD_wt	Doxorubicin_treatment	wild_type	NA	NA
SRX1737670	2016-08-15	287	Pseudomonas aeruginosa	287	1236	287	Pseudomonas aeruginosa	PAIRED	ILLUMINA	Illumina HiSeq 2500	SRR3468974	SRP074218	PRJNA320165	320165	SRS1418182	SAMN04922441	SRA422311	RNA-Seq	Hybrid Selection	TRANSCRIPTOMIC	Singapore Centre for Environmental Life Sciences Engineering	0	2492161				NA	PAO1 _wspFpelApslBCD	PAO1	wspFpelApslBCD	NC_002516.2	Doxorubicin_treatment	PAO1 _wspFpelApslBCD_wt	PAO1 _wspFpelApslBCD_wt	Doxorubicin_treatment:PAO1 _wspFpelApslBCD_wt	Doxorubicin_treatment	wild_type	NA	NA
SRX2255950	2016-10-26 08:31:00	208964	Pseudomonas aeruginosa PAO1	287	1236	208964	Pseudomonas aeruginosa	PAIRED	ILLUMINA	Illumina MiSeq	SRR4436847	SRP091907	PRJNA349811	349811	SRS1755299	SAMN05933146	SRA486144	RNA-Seq	RANDOM	TRANSCRIPTOMIC	Wellesley College	0	3311127				NA	PAO1	PAO1	wild type	NC_002516.2	sRNA_PrrF1_proximity_ligation	PrrF1_overexpression	PrrF1PrrF2_deletion_wt	sRNA_PrrF1_proximity_ligation:PrrF1_overexpression	sRNA_PrrF1_proximity_ligation	wild_type	NA	NA
SRX2255951	2016-10-26 08:35:00	208964	Pseudomonas aeruginosa PAO1	287	1236	208964	Pseudomonas aeruginosa	PAIRED	ILLUMINA	Illumina MiSeq	SRR4436848	SRP091907	PRJNA349811	349811	SRS1755300	SAMN05933145	SRA486144	RNA-Seq	RANDOM	TRANSCRIPTOMIC	Wellesley College	0	3311128				NA	PAO1	PAO1	wild type	NC_002516.2	sRNA_PrrF1_proximity_ligation	PrrF1_overexpression	PrrF1PrrF2_deletion_wt	sRNA_PrrF1_proximity_ligation:PrrF1_overexpression	sRNA_PrrF1_proximity_ligation	wild_type	NA	NA
SRX2255954	2016-10-26 08:31:00	208964	Pseudomonas aeruginosa PAO1	287	1236	208964	Pseudomonas aeruginosa	PAIRED	ILLUMINA	Illumina MiSeq	SRR4436851	SRP091907	PRJNA349811	349811	SRS1755302	SAMN05933144	SRA486144	RNA-Seq	RANDOM	TRANSCRIPTOMIC	Wellesley College	0	3311131				NA	PAO1	PAO1	wild type	NC_002516.2	sRNA_PrrF1_proximity_ligation	PrrF1PrrF2_deletion_wt	PrrF1PrrF2_deletion_wt	sRNA_PrrF1_proximity_ligation:PrrF1PrrF2_deletion_wt	sRNA_PrrF1_proximity_ligation	wild_type	NA	NA
SRX2255955	2016-10-26 08:31:00	208964	Pseudomonas aeruginosa PAO1	287	1236	208964	Pseudomonas aeruginosa	PAIRED	ILLUMINA	Illumina MiSeq	SRR4436852	SRP091907	PRJNA349811	349811	SRS1755303	SAMN05933143	SRA486144	RNA-Seq	RANDOM	TRANSCRIPTOMIC	Wellesley College	0	3311132				NA	PAO1	PAO1	wild type	NC_002516.2	sRNA_PrrF1_proximity_ligation	PrrF1PrrF2_deletion_wt	PrrF1PrrF2_deletion_wt	sRNA_PrrF1_proximity_ligation:PrrF1PrrF2_deletion_wt	sRNA_PrrF1_proximity_ligation	wild_type	NA	NA
SRX2520351	2018-05-01 17:26:00	287	Pseudomonas aeruginosa	287	1236	287	Pseudomonas aeruginosa	PAIRED	ILLUMINA	Illumina MiSeq	SRR5206458	SRP097886	PRJNA368955	368955	SRS1942059	SAMN06274082	SRA531669	RNA-Seq	cDNA	TRANSCRIPTOMIC	University of Nottingham	0	3648230	GSE94113	GSM2469408	29718466	29718466	PAO1-L	PAO1	wild type	NC_002516.2	Riboregulatory_protein_RsmN	Prelim_Total_Lib_wt	Prelim_Total_Lib_wt	Riboregulatory_protein_RsmN:Prelim_Total_Lib_wt	Riboregulatory_protein_RsmN	wild_type	LB	NA
SRX2520352	2018-05-01 17:26:00	287	Pseudomonas aeruginosa	287	1236	287	Pseudomonas aeruginosa	PAIRED	ILLUMINA	Illumina MiSeq	SRR5206459	SRP097886	PRJNA368955	368955	SRS1942060	SAMN06274092	SRA531669	RNA-Seq	cDNA	TRANSCRIPTOMIC	University of Nottingham	0	3648231	GSE94113	GSM2469409	29718466	29718466	PAO1-L	PAO1	wild type	NC_002516.2	Riboregulatory_protein_RsmN	Prelim_Total_Lib_wt	Prelim_Total_Lib_wt	Riboregulatory_protein_RsmN:Prelim_Total_Lib_wt	Riboregulatory_protein_RsmN	wild_type	LB	NA
SRX2520353	2018-05-01 17:26:00	287	Pseudomonas aeruginosa	287	1236	287	Pseudomonas aeruginosa	PAIRED	ILLUMINA	Illumina MiSeq	SRR5206460	SRP097886	PRJNA368955	368955	SRS1942061	SAMN06274091	SRA531669	RNA-Seq	cDNA	TRANSCRIPTOMIC	University of Nottingham	0	3648232	GSE94113	GSM2469410	29718466	29718466	PAO1-L	PAO1	wild type	NC_002516.2	Riboregulatory_protein_RsmN	Prelim_RsmN_Lib	Prelim_Total_Lib_wt	Riboregulatory_protein_RsmN:Prelim_RsmN_Lib	Riboregulatory_protein_RsmN	wild_type	LB	NA
SRX2520354	2018-05-01 17:26:00	287	Pseudomonas aeruginosa	287	1236	287	Pseudomonas aeruginosa	PAIRED	ILLUMINA	Illumina MiSeq	SRR5206461	SRP097886	PRJNA368955	368955	SRS1942062	SAMN06274090	SRA531669	RNA-Seq	cDNA	TRANSCRIPTOMIC	University of Nottingham	0	3648233	GSE94113	GSM2469411	29718466	29718466	PAO1-L	PAO1	wild type	NC_002516.2	Riboregulatory_protein_RsmN	Prelim_RsmN_Lib	Prelim_Total_Lib_wt	Riboregulatory_protein_RsmN:Prelim_RsmN_Lib	Riboregulatory_protein_RsmN	wild_type	LB	NA
SRX2520355	2018-05-01 17:26:00	287	Pseudomonas aeruginosa	287	1236	287	Pseudomonas aeruginosa	SINGLE	ILLUMINA	Illumina MiSeq	SRR5206462	SRP097886	PRJNA368955	368955	SRS1942063	SAMN06274089	SRA531669	RNA-Seq	cDNA	TRANSCRIPTOMIC	University of Nottingham	0	3648234	GSE94113	GSM2469412	29718466	29718466	PAO1-L	PAO1	wild type	NC_002516.2	Riboregulatory_protein_RsmN	Prelim_Total_Lib_wt	Prelim_Total_Lib_wt	Riboregulatory_protein_RsmN:Prelim_Total_Lib_wt	Riboregulatory_protein_RsmN	wild_type	LB	NA
SRX2520356	2018-05-01 17:26:00	287	Pseudomonas aeruginosa	287	1236	287	Pseudomonas aeruginosa	SINGLE	ILLUMINA	Illumina MiSeq	SRR5206463	SRP097886	PRJNA368955	368955	SRS1942064	SAMN06274088	SRA531669	RNA-Seq	cDNA	TRANSCRIPTOMIC	University of Nottingham	0	3648235	GSE94113	GSM2469413	29718466	29718466	PAO1-L	PAO1	wild type	NC_002516.2	Riboregulatory_protein_RsmN	Prelim_Total_Lib_wt	Prelim_Total_Lib_wt	Riboregulatory_protein_RsmN:Prelim_Total_Lib_wt	Riboregulatory_protein_RsmN	wild_type	LB	NA
SRX2520357	2018-05-01 17:26:00	287	Pseudomonas aeruginosa	287	1236	287	Pseudomonas aeruginosa	SINGLE	ILLUMINA	Illumina MiSeq	SRR5206464	SRP097886	PRJNA368955	368955	SRS1942065	SAMN06274087	SRA531669	RNA-Seq	cDNA	TRANSCRIPTOMIC	University of Nottingham	0	3648236	GSE94113	GSM2469414	29718466	29718466	PAO1-L	PAO1	wild type	NC_002516.2	Riboregulatory_protein_RsmN	Prelim_Total_Lib_wt	Prelim_Total_Lib_wt	Riboregulatory_protein_RsmN:Prelim_Total_Lib_wt	Riboregulatory_protein_RsmN	wild_type	LB	NA
SRX2520358	2018-05-01 17:26:00	287	Pseudomonas aeruginosa	287	1236	287	Pseudomonas aeruginosa	SINGLE	ILLUMINA	Illumina MiSeq	SRR5206465	SRP097886	PRJNA368955	368955	SRS1942066	SAMN06274085	SRA531669	RNA-Seq	cDNA	TRANSCRIPTOMIC	University of Nottingham	0	3648237	GSE94113	GSM2469415	29718466	29718466	PAO1-L	PAO1	wild type	NC_002516.2	Riboregulatory_protein_RsmN	Final_RsmN_Lib	Prelim_Total_Lib_wt	Riboregulatory_protein_RsmN:Final_RsmN_Lib	Riboregulatory_protein_RsmN	wild_type	LB	NA
SRX2520359	2018-05-01 17:26:00	287	Pseudomonas aeruginosa	287	1236	287	Pseudomonas aeruginosa	SINGLE	ILLUMINA	Illumina MiSeq	SRR5206466	SRP097886	PRJNA368955	368955	SRS1942067	SAMN06274084	SRA531669	RNA-Seq	cDNA	TRANSCRIPTOMIC	University of Nottingham	0	3648238	GSE94113	GSM2469416	29718466	29718466	PAO1-L	PAO1	wild type	NC_002516.2	Riboregulatory_protein_RsmN	Final_RsmN_Lib	Prelim_Total_Lib_wt	Riboregulatory_protein_RsmN:Final_RsmN_Lib	Riboregulatory_protein_RsmN	wild_type	LB	NA
SRX2520360	2018-05-01 17:26:00	287	Pseudomonas aeruginosa	287	1236	287	Pseudomonas aeruginosa	SINGLE	ILLUMINA	Illumina MiSeq	SRR5206467	SRP097886	PRJNA368955	368955	SRS1942068	SAMN06274083	SRA531669	RNA-Seq	cDNA	TRANSCRIPTOMIC	University of Nottingham	0	3648239	GSE94113	GSM2469417	29718466	29718466	PAO1-L	PAO1	wild type	NC_002516.2	Riboregulatory_protein_RsmN	Final_RsmN_Lib	Prelim_Total_Lib_wt	Riboregulatory_protein_RsmN:Final_RsmN_Lib	Riboregulatory_protein_RsmN	wild_type	LB	NA
SRX3169722	2018-01-08 09:41:00	208964	Pseudomonas aeruginosa PAO1	287	1236	208964	Pseudomonas aeruginosa	PAIRED	ILLUMINA	NextSeq 500	SRR6018047	SRP117105	PRJNA402082	402082	SRS2499757	SAMN07617977	SRA606277	RNA-Seq	cDNA	TRANSCRIPTOMIC	Estaci√î√∏Œ©n Experimental del Zaid√î√∏Œ©n	0	4471276	GSE103620	GSM2776751		NA	PAO1	PAO1	wild type	NC_002516.2	Rosmarinic_acid	PAO1-100UMRA	PAO1_DMSO_Control	Rosmarinic_acid:PAO1-100UMRA	Rosmarinic_acid	wild_type	LB	late-exponential
SRX3169723	2018-01-08 09:41:00	208964	Pseudomonas aeruginosa PAO1	287	1236	208964	Pseudomonas aeruginosa	PAIRED	ILLUMINA	NextSeq 500	SRR6018049	SRP117105	PRJNA402082	402082	SRS2499758	SAMN07617976	SRA606277	RNA-Seq	cDNA	TRANSCRIPTOMIC	Estaci√î√∏Œ©n Experimental del Zaid√î√∏Œ©n	0	4471277	GSE103620	GSM2776752		NA	PAO1	PAO1	wild type	NC_002516.2	Rosmarinic_acid	PAO1-100UMRA	PAO1_DMSO_Control	Rosmarinic_acid:PAO1-100UMRA	Rosmarinic_acid	wild_type	LB	late-exponential
SRX3169725	2018-01-08 09:41:00	208964	Pseudomonas aeruginosa PAO1	287	1236	208964	Pseudomonas aeruginosa	PAIRED	ILLUMINA	NextSeq 500	SRR6018053	SRP117105	PRJNA402082	402082	SRS2499761	SAMN07617980	SRA606277	RNA-Seq	cDNA	TRANSCRIPTOMIC	Estaci√î√∏Œ©n Experimental del Zaid√î√∏Œ©n	0	4471279	GSE103620	GSM2776754		NA	PAO1	PAO1	wild type	NC_002516.2	Rosmarinic_acid	PAO1_DMSO_Control	PAO1_DMSO_Control	Rosmarinic_acid:PAO1_DMSO_Control	Rosmarinic_acid	wild_type	LB	late-exponential
SRX3169726	2018-01-08 09:41:00	208964	Pseudomonas aeruginosa PAO1	287	1236	208964	Pseudomonas aeruginosa	PAIRED	ILLUMINA	NextSeq 500	SRR6018055	SRP117105	PRJNA402082	402082	SRS2499760	SAMN07617979	SRA606277	RNA-Seq	cDNA	TRANSCRIPTOMIC	Estaci√î√∏Œ©n Experimental del Zaid√î√∏Œ©n	0	4471280	GSE103620	GSM2776755		NA	PAO1	PAO1	wild type	NC_002516.2	Rosmarinic_acid	PAO1_DMSO_Control	PAO1_DMSO_Control	Rosmarinic_acid:PAO1_DMSO_Control	Rosmarinic_acid	wild_type	LB	late-exponential
SRX3169728	2018-01-08 09:41:00	208964	Pseudomonas aeruginosa PAO1	287	1236	208964	Pseudomonas aeruginosa	PAIRED	ILLUMINA	NextSeq 500	SRR6018057	SRP117105	PRJNA402082	402082	SRS2499764	SAMN07617978	SRA606277	RNA-Seq	cDNA	TRANSCRIPTOMIC	Estaci√î√∏Œ©n Experimental del Zaid√î√∏Œ©n	0	4471282	GSE103620	GSM2776756		NA	PAO1	PAO1	wild type	NC_002516.2	Rosmarinic_acid	PAO1_DMSO_Control	PAO1_DMSO_Control	Rosmarinic_acid:PAO1_DMSO_Control	Rosmarinic_acid	wild_type	LB	late-exponential
SRX3324112	2018-03-07 16:06:00	208964	Pseudomonas aeruginosa PAO1	287	1236	208964	Pseudomonas aeruginosa	SINGLE	ILLUMINA	NextSeq 500	SRR6215441	SRP121405	PRJNA415714	415714	SRS2628223	SAMN07832835	SRA624340	RNA-Seq	cDNA	TRANSCRIPTOMIC	Genome Institute of Singapore	0	4652849	GSE106133	GSM2830243	29599443	29599443	PAO1	PAO1	wild type	NC_002516.2	natural_RNA_aptamers	PA_Water_rep_wt	PA_Water_rep_wt	natural_RNA_aptamers:PA_Water_rep_wt	natural_RNA_aptamers	wild_type	LB	exponential
SRX3324113	2018-03-07 16:06:00	208964	Pseudomonas aeruginosa PAO1	287	1236	208964	Pseudomonas aeruginosa	SINGLE	ILLUMINA	NextSeq 500	SRR6215442	SRP121405	PRJNA415714	415714	SRS2628222	SAMN07832846	SRA624340	RNA-Seq	cDNA	TRANSCRIPTOMIC	Genome Institute of Singapore	0	4652850	GSE106133	GSM2830244	29599443	29599443	PAO1	PAO1	wild type	NC_002516.2	natural_RNA_aptamers	PA_Water_rep_wt	PA_Water_rep_wt	natural_RNA_aptamers:PA_Water_rep_wt	natural_RNA_aptamers	wild_type	LB	exponential
SRX3324116	2018-03-07 16:06:00	208964	Pseudomonas aeruginosa PAO1	287	1236	208964	Pseudomonas aeruginosa	SINGLE	ILLUMINA	NextSeq 500	SRR6215445	SRP121405	PRJNA415714	415714	SRS2628226	SAMN07832849	SRA624340	RNA-Seq	cDNA	TRANSCRIPTOMIC	Genome Institute of Singapore	0	4652853	GSE106133	GSM2830247	29599443	29599443	PAO1	PAO1	wild type	NC_002516.2	natural_RNA_aptamers	PA_FMN_rep	PA_Water_rep_wt	natural_RNA_aptamers:PA_FMN_rep	natural_RNA_aptamers	wild_type	LB	exponential
SRX3324117	2018-03-07 16:06:00	208964	Pseudomonas aeruginosa PAO1	287	1236	208964	Pseudomonas aeruginosa	SINGLE	ILLUMINA	NextSeq 500	SRR6215446	SRP121405	PRJNA415714	415714	SRS2628227	SAMN07832850	SRA624340	RNA-Seq	cDNA	TRANSCRIPTOMIC	Genome Institute of Singapore	0	4652854	GSE106133	GSM2830248	29599443	29599443	PAO1	PAO1	wild type	NC_002516.2	natural_RNA_aptamers	PA_FMN_rep	PA_Water_rep_wt	natural_RNA_aptamers:PA_FMN_rep	natural_RNA_aptamers	wild_type	LB	exponential
SRX3763712	2019-05-31 00:23:00	208964	Pseudomonas aeruginosa PAO1	287	1236	208964	Pseudomonas aeruginosa	PAIRED	ILLUMINA	Illumina MiSeq	SRR6805031	SRP133916	PRJNA436889	436889	SRS3018641	SAMN08634661	SRA664012	RNA-Seq	RANDOM	TRANSCRIPTOMIC	Nanyang Technological University	0	5188693				NA	PAO1	PAO1	wild type	NC_002516.2	cysB_mutant	PAO1HH_wt	PAO1HH_wt	cysB_mutant:PAO1HH_wt	cysB_mutant	wild_type	NA	NA
SRX3763714	2019-05-31 00:23:00	208964	Pseudomonas aeruginosa PAO1	287	1236	208964	Pseudomonas aeruginosa	PAIRED	ILLUMINA	Illumina MiSeq	SRR6805029	SRP133916	PRJNA436889	436889	SRS3018641	SAMN08634661	SRA664012	RNA-Seq	RANDOM	TRANSCRIPTOMIC	Nanyang Technological University	0	5188695				NA	PAO1	PAO1	wild type	NC_002516.2	cysB_mutant	PAO1HH_wt	PAO1HH_wt	cysB_mutant:PAO1HH_wt	cysB_mutant	wild_type	NA	NA
SRX3763715	2019-05-31 00:23:00	208964	Pseudomonas aeruginosa PAO1	287	1236	208964	Pseudomonas aeruginosa	PAIRED	ILLUMINA	Illumina MiSeq	SRR6805028	SRP133916	PRJNA436889	436889	SRS3018642	SAMN08634662	SRA664012	RNA-Seq	RANDOM	TRANSCRIPTOMIC	Nanyang Technological University	0	5188696				NA	PAO1_cysB	PAO1	cysB mutant	NC_002516.2	cysB_mutant	cysBHH	PAO1HH_wt	cysB_mutant:cysBHH	cysB_mutant	wild_type	NA	NA
SRX3763716	2019-05-31 00:23:00	208964	Pseudomonas aeruginosa PAO1	287	1236	208964	Pseudomonas aeruginosa	PAIRED	ILLUMINA	Illumina MiSeq	SRR6805027	SRP133916	PRJNA436889	436889	SRS3018642	SAMN08634662	SRA664012	RNA-Seq	RANDOM	TRANSCRIPTOMIC	Nanyang Technological University	0	5188697				NA	PAO1_cysB	PAO1	cysB mutant	NC_002516.2	cysB_mutant	cysBHH	PAO1HH_wt	cysB_mutant:cysBHH	cysB_mutant	wild_type	NA	NA
SRX3763717	2019-05-31 00:23:00	208964	Pseudomonas aeruginosa PAO1	287	1236	208964	Pseudomonas aeruginosa	PAIRED	ILLUMINA	Illumina MiSeq	SRR6805026	SRP133916	PRJNA436889	436889	SRS3018642	SAMN08634662	SRA664012	RNA-Seq	RANDOM	TRANSCRIPTOMIC	Nanyang Technological University	0	5188698				NA	PAO1_cysB	PAO1	cysB mutant	NC_002516.2	cysB_mutant	cysBHH	PAO1HH_wt	cysB_mutant:cysBHH	cysB_mutant	wild_type	NA	NA
SRX4342817	2019-08-02 12:28:00	208964	Pseudomonas aeruginosa PAO1	287	1236	208964	Pseudomonas aeruginosa	SINGLE	ILLUMINA	Illumina MiSeq	SRR7473185	SRP152215	PRJNA479815	479815	SRS3503395	SAMN09604813	SRA733828	RNA-Seq	unspecified	TRANSCRIPTOMIC	National Research Council (CNR)	0	5898513			30442901	30442901	PAO1	PAO1	wild type	NC_002516.2	Glucose_uptake_defective_mutants	PAO1_glu_wt	PAO1_glu_wt	Glucose_uptake_defective_mutants:PAO1_glu_wt	Glucose_uptake_defective_mutants	wild_type	M9	exponential
SRX4342818	2019-08-02 12:28:00	208964	Pseudomonas aeruginosa PAO1	287	1236	208964	Pseudomonas aeruginosa	SINGLE	ILLUMINA	Illumina MiSeq	SRR7473184	SRP152215	PRJNA479815	479815	SRS3503396	SAMN09604814	SRA733828	RNA-Seq	unspecified	TRANSCRIPTOMIC	National Research Council (CNR)	0	5898514			30442901	30442901	PAO1	PAO1	wild type	NC_002516.2	Glucose_uptake_defective_mutants	PAO1_glu_wt	PAO1_glu_wt	Glucose_uptake_defective_mutants:PAO1_glu_wt	Glucose_uptake_defective_mutants	wild_type	M9	exponential
SRX4342819	2019-08-02 12:28:00	208964	Pseudomonas aeruginosa PAO1	287	1236	208964	Pseudomonas aeruginosa	SINGLE	ILLUMINA	Illumina MiSeq	SRR7473183	SRP152215	PRJNA479815	479815	SRS3503397	SAMN09604815	SRA733828	RNA-Seq	unspecified	TRANSCRIPTOMIC	National Research Council (CNR)	0	5898515			30442901	30442901	PAO1	PAO1	wild type	NC_002516.2	Glucose_uptake_defective_mutants	PAO1_delglucose_60min	PAO1_glu_wt	Glucose_uptake_defective_mutants:PAO!_delglucose_60min	Glucose_uptake_defective_mutants	wild_type	M9	exponential
SRX4342820	2019-08-02 12:28:00	208964	Pseudomonas aeruginosa PAO1	287	1236	208964	Pseudomonas aeruginosa	SINGLE	ILLUMINA	Illumina MiSeq	SRR7473182	SRP152215	PRJNA479815	479815	SRS3503395	SAMN09604813	SRA733828	RNA-Seq	unspecified	TRANSCRIPTOMIC	National Research Council (CNR)	0	5898516			30442901	30442901	PAO1	PAO1	wild type	NC_002516.2	Glucose_uptake_defective_mutants	PAO1_glu_wt	PAO1_glu_wt	Glucose_uptake_defective_mutants:PAO1_glu_wt	Glucose_uptake_defective_mutants	wild_type	M9	exponential
SRX4342821	2019-08-02 12:28:00	208964	Pseudomonas aeruginosa PAO1	287	1236	208964	Pseudomonas aeruginosa	SINGLE	ILLUMINA	Illumina MiSeq	SRR7473181	SRP152215	PRJNA479815	479815	SRS3503396	SAMN09604814	SRA733828	RNA-Seq	unspecified	TRANSCRIPTOMIC	National Research Council (CNR)	0	5898517			30442901	30442901	PAO1	PAO1	wild type	NC_002516.2	Glucose_uptake_defective_mutants	PAO1_glu_wt	PAO1_glu_wt	Glucose_uptake_defective_mutants:PAO1_glu_wt	Glucose_uptake_defective_mutants	wild_type	M9	exponential
SRX4342822	2019-08-02 12:28:00	208964	Pseudomonas aeruginosa PAO1	287	1236	208964	Pseudomonas aeruginosa	SINGLE	ILLUMINA	Illumina MiSeq	SRR7473180	SRP152215	PRJNA479815	479815	SRS3503397	SAMN09604815	SRA733828	RNA-Seq	unspecified	TRANSCRIPTOMIC	National Research Council (CNR)	0	5898518			30442901	30442901	PAO1	PAO1	wild type	NC_002516.2	Glucose_uptake_defective_mutants	PAO1_delglucose_60min	PAO1_glu_wt	Glucose_uptake_defective_mutants:PAO!_delglucose_60min	Glucose_uptake_defective_mutants	wild_type	M9	exponential
SRX4579961	2018-09-25 18:09:00	208964	Pseudomonas aeruginosa PAO1	287	1236	208964	Pseudomonas aeruginosa	PAIRED	ILLUMINA	Illumina HiSeq 2000	SRR7723449	SRP158426	PRJNA486815	486815	SRS3694314	SAMN09865656	SRA761041	RNA-Seq	cDNA	TRANSCRIPTOMIC	National Research Council (CNR)	0	6191945	GSE118801	GSM3347985	30666240	30666240	PAO1	PAO1	wild type	NC_002516.2	Diallyl_disulphide_treatment	PAO1_ctrl_wt	PAO1_ctrl_wt	Diallyl_disulphide_treatment:PAO1_ctrl_wt	Diallyl_disulphide_treatment	wild_type	LB	exponential
SRX4579962	2018-09-25 18:09:00	208964	Pseudomonas aeruginosa PAO1	287	1236	208964	Pseudomonas aeruginosa	PAIRED	ILLUMINA	Illumina HiSeq 2000	SRR7723450	SRP158426	PRJNA486815	486815	SRS3694291	SAMN09865655	SRA761041	RNA-Seq	cDNA	TRANSCRIPTOMIC	National Research Council (CNR)	0	6191946	GSE118801	GSM3347986	30666240	30666240	PAO1	PAO1	wild type	NC_002516.2	Diallyl_disulphide_treatment	PAO1_ctrl_wt	PAO1_ctrl_wt	Diallyl_disulphide_treatment:PAO1_ctrl_wt	Diallyl_disulphide_treatment	wild_type	LB	exponential
SRX4579963	2018-09-25 18:09:00	208964	Pseudomonas aeruginosa PAO1	287	1236	208964	Pseudomonas aeruginosa	PAIRED	ILLUMINA	Illumina HiSeq 2000	SRR7723451	SRP158426	PRJNA486815	486815	SRS3694294	SAMN09865667	SRA761041	RNA-Seq	cDNA	TRANSCRIPTOMIC	National Research Council (CNR)	0	6191947	GSE118801	GSM3347987	30666240	30666240	PAO1	PAO1	wild type	NC_002516.2	Diallyl_disulphide_treatment	PAO1_ctrl_wt	PAO1_ctrl_wt	Diallyl_disulphide_treatment:PAO1_ctrl_wt	Diallyl_disulphide_treatment	wild_type	LB	exponential
SRX4579964	2018-09-25 18:09:00	208964	Pseudomonas aeruginosa PAO1	287	1236	208964	Pseudomonas aeruginosa	PAIRED	ILLUMINA	Illumina HiSeq 2000	SRR7723452	SRP158426	PRJNA486815	486815	SRS3694319	SAMN09865654	SRA761041	RNA-Seq	cDNA	TRANSCRIPTOMIC	National Research Council (CNR)	0	6191948	GSE118801	GSM3347988	30666240	30666240	PAO1	PAO1	wild type	NC_002516.2	Diallyl_disulphide_treatment	PAO1_DDS	PAO1_ctrl_wt	Diallyl_disulphide_treatment:PAO1_DDS	Diallyl_disulphide_treatment	wild_type	LB	exponential
SRX4579965	2018-09-25 18:09:00	208964	Pseudomonas aeruginosa PAO1	287	1236	208964	Pseudomonas aeruginosa	PAIRED	ILLUMINA	Illumina HiSeq 2000	SRR7723453	SRP158426	PRJNA486815	486815	SRS3694295	SAMN09865653	SRA761041	RNA-Seq	cDNA	TRANSCRIPTOMIC	National Research Council (CNR)	0	6191949	GSE118801	GSM3347989	30666240	30666240	PAO1	PAO1	wild type	NC_002516.2	Diallyl_disulphide_treatment	PAO1_DDS	PAO1_ctrl_wt	Diallyl_disulphide_treatment:PAO1_DDS	Diallyl_disulphide_treatment	wild_type	LB	exponential
SRX4579966	2018-09-25 18:09:00	208964	Pseudomonas aeruginosa PAO1	287	1236	208964	Pseudomonas aeruginosa	PAIRED	ILLUMINA	Illumina HiSeq 2000	SRR7723454	SRP158426	PRJNA486815	486815	SRS3694293	SAMN09865652	SRA761041	RNA-Seq	cDNA	TRANSCRIPTOMIC	National Research Council (CNR)	0	6191950	GSE118801	GSM3347990	30666240	30666240	PAO1	PAO1	wild type	NC_002516.2	Diallyl_disulphide_treatment	PAO1_DDS	PAO1_ctrl_wt	Diallyl_disulphide_treatment:PAO1_DDS	Diallyl_disulphide_treatment	wild_type	LB	exponential
SRX5630349	2020-01-01 12:21:00	208964	Pseudomonas aeruginosa PAO1	287	1236	208964	Pseudomonas aeruginosa	SINGLE	ILLUMINA	Illumina MiSeq	SRR8842505	SRP190446	PRJNA530741	530741	SRS4575391	SAMN11332884	SRA869202	RNA-Seq	cDNA	TRANSCRIPTOMIC	City University of Hong Kong	0	7591079	GSE129281	GSM3703943	31964733	31964733	PAO1	PAO1	Wild-type	NC_008463.1	G_Quadruplex_Gene_Regulation	rG4seq_P_K_rep	rG4seq_P_K_rep	G_Quadruplex_Gene_Regulation:rG4seq_P_K_rep	G_Quadruplex_Gene_Regulation	wild_type	LB	mid-exponential
SRX5630350	2020-01-01 12:21:00	208964	Pseudomonas aeruginosa PAO1	287	1236	208964	Pseudomonas aeruginosa	SINGLE	ILLUMINA	Illumina MiSeq	SRR8842506	SRP190446	PRJNA530741	530741	SRS4575392	SAMN11332883	SRA869202	RNA-Seq	cDNA	TRANSCRIPTOMIC	City University of Hong Kong	0	7591080	GSE129281	GSM3703944	31964733	31964733	PAO1	PAO1	Wild-type	NC_008463.1	G_Quadruplex_Gene_Regulation	rG4seq_P_K_rep	rG4seq_P_K_rep	G_Quadruplex_Gene_Regulation:rG4seq_P_K_rep	G_Quadruplex_Gene_Regulation	wild_type	LB	mid-exponential
SRX5630351	2020-01-01 12:21:00	208964	Pseudomonas aeruginosa PAO1	287	1236	208964	Pseudomonas aeruginosa	SINGLE	ILLUMINA	Illumina MiSeq	SRR8842507	SRP190446	PRJNA530741	530741	SRS4575393	SAMN11332882	SRA869202	RNA-Seq	cDNA	TRANSCRIPTOMIC	City University of Hong Kong	0	7591081	GSE129281	GSM3703945	31964733	31964733	PAO1	PAO1	Wild-type	NC_008463.1	G_Quadruplex_Gene_Regulation	rG4seq_P_Li_rep	rG4seq_P_K_rep	G_Quadruplex_Gene_Regulation:rG4seq_P_Li_rep	G_Quadruplex_Gene_Regulation	wild_type	LB	mid-exponential
SRX5630352	2020-01-01 12:21:00	208964	Pseudomonas aeruginosa PAO1	287	1236	208964	Pseudomonas aeruginosa	SINGLE	ILLUMINA	Illumina MiSeq	SRR8842508	SRP190446	PRJNA530741	530741	SRS4575394	SAMN11332881	SRA869202	RNA-Seq	cDNA	TRANSCRIPTOMIC	City University of Hong Kong	0	7591082	GSE129281	GSM3703946	31964733	31964733	PAO1	PAO1	Wild-type	NC_008463.1	G_Quadruplex_Gene_Regulation	rG4seq_P_Li_rep	rG4seq_P_K_rep	G_Quadruplex_Gene_Regulation:rG4seq_P_Li_rep	G_Quadruplex_Gene_Regulation	wild_type	LB	mid-exponential
SRX6747256	2019-10-21 16:24:00	208964	Pseudomonas aeruginosa PAO1	287	1236	208964	Pseudomonas aeruginosa	SINGLE	ILLUMINA	Illumina HiSeq 2000	SRR10008982	SRP218964	PRJNA561292	561292	SRS5297508	SAMN12613382	SRA945935	RNA-Seq	cDNA	TRANSCRIPTOMIC	Massachusetts Institute of Technology	0	8888187	GSE136097	GSM4041102	31611643	31611643	PAO1	PAO1	wild type	NC_002516.2	Mucin_glycans	ABTGC	ABTGC	Mucin_glycans:ABTGC	Mucin_glycans	wild_type	ABTGC	exponential
SRX6747257	2019-10-21 16:24:00	208964	Pseudomonas aeruginosa PAO1	287	1236	208964	Pseudomonas aeruginosa	SINGLE	ILLUMINA	Illumina HiSeq 2000	SRR10008983	SRP218964	PRJNA561292	561292	SRS5297509	SAMN12613381	SRA945935	RNA-Seq	cDNA	TRANSCRIPTOMIC	Massachusetts Institute of Technology	0	8888188	GSE136097	GSM4041103	31611643	31611643	PAO1	PAO1	wild type	NC_002516.2	Mucin_glycans	ABTGC	ABTGC	Mucin_glycans:ABTGC	Mucin_glycans	wild_type	ABTGC	exponential
SRX6747258	2019-10-21 16:24:00	208964	Pseudomonas aeruginosa PAO1	287	1236	208964	Pseudomonas aeruginosa	SINGLE	ILLUMINA	Illumina HiSeq 2000	SRR10008984	SRP218964	PRJNA561292	561292	SRS5297510	SAMN12613380	SRA945935	RNA-Seq	cDNA	TRANSCRIPTOMIC	Massachusetts Institute of Technology	0	8888189	GSE136097	GSM4041104	31611643	31611643	PAO1	PAO1	wild type	NC_002516.2	Mucin_glycans	ABTGC	ABTGC	Mucin_glycans:ABTGC	Mucin_glycans	wild_type	ABTGC	exponential
SRX6747259	2019-10-21 16:24:00	208964	Pseudomonas aeruginosa PAO1	287	1236	208964	Pseudomonas aeruginosa	SINGLE	ILLUMINA	Illumina HiSeq 2000	SRR10008985	SRP218964	PRJNA561292	561292	SRS5297511	SAMN12613379	SRA945935	RNA-Seq	cDNA	TRANSCRIPTOMIC	Massachusetts Institute of Technology	0	8888190	GSE136097	GSM4041105	31611643	31611643	PAO1	PAO1	wild type	NC_002516.2	Mucin_glycans	ABTGC	ABTGC	Mucin_glycans:ABTGC	Mucin_glycans	wild_type	ABTGC	exponential
SRX6747260	2019-10-21 16:24:00	208964	Pseudomonas aeruginosa PAO1	287	1236	208964	Pseudomonas aeruginosa	SINGLE	ILLUMINA	Illumina HiSeq 2000	SRR10008986	SRP218964	PRJNA561292	561292	SRS5297512	SAMN12613378	SRA945935	RNA-Seq	cDNA	TRANSCRIPTOMIC	Massachusetts Institute of Technology	0	8888191	GSE136097	GSM4041106	31611643	31611643	PAO1	PAO1	wild type	NC_002516.2	Mucin_glycans	ABTGC	ABTGC	Mucin_glycans:ABTGC	Mucin_glycans	wild_type	ABTGC	exponential
SRX6747265	2019-10-21 16:24:00	208964	Pseudomonas aeruginosa PAO1	287	1236	208964	Pseudomonas aeruginosa	SINGLE	ILLUMINA	Illumina HiSeq 2000	SRR10008991	SRP218964	PRJNA561292	561292	SRS5297517	SAMN12613388	SRA945935	RNA-Seq	cDNA	TRANSCRIPTOMIC	Massachusetts Institute of Technology	0	8888196	GSE136097	GSM4041111	31611643	31611643	PAO1	PAO1	wild type	NC_002516.2	Mucin_glycans	MUC5B	ABTGC	Mucin_glycans:MUC5B	Mucin_glycans	wild_type	ABTGC	exponential
SRX6747266	2019-10-21 16:24:00	208964	Pseudomonas aeruginosa PAO1	287	1236	208964	Pseudomonas aeruginosa	SINGLE	ILLUMINA	Illumina HiSeq 2000	SRR10008992	SRP218964	PRJNA561292	561292	SRS5297518	SAMN12613387	SRA945935	RNA-Seq	cDNA	TRANSCRIPTOMIC	Massachusetts Institute of Technology	0	8888197	GSE136097	GSM4041112	31611643	31611643	PAO1	PAO1	wild type	NC_002516.2	Mucin_glycans	MUC5B	ABTGC	Mucin_glycans:MUC5B	Mucin_glycans	wild_type	ABTGC	exponential
SRX6747268	2019-10-21 16:24:00	208964	Pseudomonas aeruginosa PAO1	287	1236	208964	Pseudomonas aeruginosa	SINGLE	ILLUMINA	Illumina HiSeq 2000	SRR10008994	SRP218964	PRJNA561292	561292	SRS5297520	SAMN12613385	SRA945935	RNA-Seq	cDNA	TRANSCRIPTOMIC	Massachusetts Institute of Technology	0	8888199	GSE136097	GSM4041114	31611643	31611643	PAO1	PAO1	wild type	NC_002516.2	Mucin_glycans	Glycans	ABTGC	Mucin_glycans:Glycans	Mucin_glycans	wild_type	ABTGC	exponential
SRX6747269	2019-10-21 16:24:00	208964	Pseudomonas aeruginosa PAO1	287	1236	208964	Pseudomonas aeruginosa	SINGLE	ILLUMINA	Illumina HiSeq 2000	SRR10008995	SRP218964	PRJNA561292	561292	SRS5297521	SAMN12613384	SRA945935	RNA-Seq	cDNA	TRANSCRIPTOMIC	Massachusetts Institute of Technology	0	8888200	GSE136097	GSM4041115	31611643	31611643	PAO1	PAO1	wild type	NC_002516.2	Mucin_glycans	Glycans	ABTGC	Mucin_glycans:Glycans	Mucin_glycans	wild_type	ABTGC	exponential
SRX6853212	2019-12-22 11:56:00	287	Pseudomonas aeruginosa	287	1236	287	Pseudomonas aeruginosa	SINGLE	ILLUMINA	NextSeq 500	SRR10123804	SRP221731	PRJNA565718	565718	SRS5391564	SAMN12766442	SRA962508	RNA-Seq	cDNA	TRANSCRIPTOMIC	Universit√î√∏Œ© Grenoble Alpes	0	9021159	GSE137485	GSM4080079	31925438	31925438	PAO1F	PAO1	wild type	NC_002516.2	Tf_toxin_expression	PAO1_WT	PAO1_WT	Tf_toxin_expression:PAO1_WT	Tf_toxin_expression	wild_type	LB	NA
SRX6853213	2019-12-22 11:56:00	287	Pseudomonas aeruginosa	287	1236	287	Pseudomonas aeruginosa	SINGLE	ILLUMINA	NextSeq 500	SRR10123805	SRP221731	PRJNA565718	565718	SRS5391565	SAMN12766441	SRA962508	RNA-Seq	cDNA	TRANSCRIPTOMIC	Universit√î√∏Œ© Grenoble Alpes	0	9021160	GSE137485	GSM4080080	31925438	31925438	PAO1F	PAO1	wild type	NC_002516.2	Tf_toxin_expression	PAO1_WT	PAO1_WT	Tf_toxin_expression:PAO1_WT	Tf_toxin_expression	wild_type	LB	NA
SRX6853214	2019-12-22 11:56:00	287	Pseudomonas aeruginosa	287	1236	287	Pseudomonas aeruginosa	SINGLE	ILLUMINA	NextSeq 500	SRR10123806	SRP221731	PRJNA565718	565718	SRS5391566	SAMN12766440	SRA962508	RNA-Seq	cDNA	TRANSCRIPTOMIC	Universit√î√∏Œ© Grenoble Alpes	0	9021161	GSE137485	GSM4080081	31925438	31925438	PAO1F	PAO1	wild type	NC_002516.2	Tf_toxin_expression	PAO1_derfA	PAO1_WT	Tf_toxin_expression:PAO1_derfA	Tf_toxin_expression	wild_type	LB	NA
SRX6853215	2019-12-22 11:56:00	287	Pseudomonas aeruginosa	287	1236	287	Pseudomonas aeruginosa	SINGLE	ILLUMINA	NextSeq 500	SRR10123807	SRP221731	PRJNA565718	565718	SRS5391567	SAMN12766439	SRA962508	RNA-Seq	cDNA	TRANSCRIPTOMIC	Universit√î√∏Œ© Grenoble Alpes	0	9021162	GSE137485	GSM4080082	31925438	31925438	PAO1F	PAO1	wild type	NC_002516.2	Tf_toxin_expression	PAO1_derfA	PAO1_WT	Tf_toxin_expression:PAO1_derfA	Tf_toxin_expression	wild_type	LB	NA
SRX7058493	2019-12-31 00:08:00	208964	Pseudomonas aeruginosa PAO1	287	1236	208964	Pseudomonas aeruginosa	SINGLE	ILLUMINA	Illumina HiSeq 3000	SRR10348754	SRP227029	PRJNA579575	579575	SRS5574257	SAMN13116642	SRA985325	RNA-Seq	cDNA	TRANSCRIPTOMIC	University of Southern Mississippi	0	9277564				NA	PAO1	PAO1	wild type	NC_002516.2	p-anisaldehyde_epigallocatechin_gallate	EGCG_pA_wt	EGCG_pA_wt	p-anisaldehyde_epigallocatechin_gallate:EGCG_pA_wt	p-anisaldehyde_epigallocatechin_gallate	wild_type	MHB	exponential
SRX7058498	2019-12-31 00:08:00	208964	Pseudomonas aeruginosa PAO1	287	1236	208964	Pseudomonas aeruginosa	SINGLE	ILLUMINA	Illumina HiSeq 3000	SRR10348749	SRP227029	PRJNA579575	579575	SRS5574260	SAMN13116649	SRA985325	RNA-Seq	cDNA	TRANSCRIPTOMIC	University of Southern Mississippi	0	9277569				NA	PAO1	PAO1	wild type	NC_002516.2	p-anisaldehyde_epigallocatechin_gallate	EGCG_2	EGCG_pA_wt	p-anisaldehyde_epigallocatechin_gallate:EGCG_2	p-anisaldehyde_epigallocatechin_gallate	wild_type	MHB	exponential
SRX7058499	2019-12-31 00:08:00	208964	Pseudomonas aeruginosa PAO1	287	1236	208964	Pseudomonas aeruginosa	SINGLE	ILLUMINA	Illumina HiSeq 3000	SRR10348748	SRP227029	PRJNA579575	579575	SRS5574260	SAMN13116649	SRA985325	RNA-Seq	cDNA	TRANSCRIPTOMIC	University of Southern Mississippi	0	9277570				NA	PAO1	PAO1	wild type	NC_002516.2	p-anisaldehyde_epigallocatechin_gallate	EGCG_2	EGCG_pA_wt	p-anisaldehyde_epigallocatechin_gallate:EGCG_2	p-anisaldehyde_epigallocatechin_gallate	wild_type	MHB	exponential
SRX7058500	2019-12-31 00:08:00	208964	Pseudomonas aeruginosa PAO1	287	1236	208964	Pseudomonas aeruginosa	SINGLE	ILLUMINA	Illumina HiSeq 3000	SRR10348747	SRP227029	PRJNA579575	579575	SRS5574261	SAMN13116650	SRA985325	RNA-Seq	cDNA	TRANSCRIPTOMIC	University of Southern Mississippi	0	9277571				NA	PAO1	PAO1	wild type	NC_002516.2	p-anisaldehyde_epigallocatechin_gallate	EGCG_3	EGCG_pA_wt	p-anisaldehyde_epigallocatechin_gallate:EGCG_3	p-anisaldehyde_epigallocatechin_gallate	wild_type	MHB	exponential
SRX7058501	2019-12-31 00:08:00	208964	Pseudomonas aeruginosa PAO1	287	1236	208964	Pseudomonas aeruginosa	SINGLE	ILLUMINA	Illumina HiSeq 3000	SRR10348746	SRP227029	PRJNA579575	579575	SRS5574261	SAMN13116650	SRA985325	RNA-Seq	cDNA	TRANSCRIPTOMIC	University of Southern Mississippi	0	9277572				NA	PAO1	PAO1	wild type	NC_002516.2	p-anisaldehyde_epigallocatechin_gallate	EGCG_3	EGCG_pA_wt	p-anisaldehyde_epigallocatechin_gallate:EGCG_3	p-anisaldehyde_epigallocatechin_gallate	wild_type	MHB	exponential
SRX7058502	2019-12-31 00:08:00	208964	Pseudomonas aeruginosa PAO1	287	1236	208964	Pseudomonas aeruginosa	SINGLE	ILLUMINA	Illumina HiSeq 3000	SRR10348745	SRP227029	PRJNA579575	579575	SRS5574262	SAMN13116651	SRA985325	RNA-Seq	cDNA	TRANSCRIPTOMIC	University of Southern Mississippi	0	9277573				NA	PAO1	PAO1	wild type	NC_002516.2	p-anisaldehyde_epigallocatechin_gallate	Combination	EGCG_pA_wt	p-anisaldehyde_epigallocatechin_gallate:Combination	p-anisaldehyde_epigallocatechin_gallate	wild_type	MHB	exponential
SRX7058503	2019-12-31 00:08:00	208964	Pseudomonas aeruginosa PAO1	287	1236	208964	Pseudomonas aeruginosa	SINGLE	ILLUMINA	Illumina HiSeq 3000	SRR10348744	SRP227029	PRJNA579575	579575	SRS5574262	SAMN13116651	SRA985325	RNA-Seq	cDNA	TRANSCRIPTOMIC	University of Southern Mississippi	0	9277574				NA	PAO1	PAO1	wild type	NC_002516.2	p-anisaldehyde_epigallocatechin_gallate	Combination	EGCG_pA_wt	p-anisaldehyde_epigallocatechin_gallate:Combination	p-anisaldehyde_epigallocatechin_gallate	wild_type	MHB	exponential
SRX7058504	2019-12-31 00:08:00	208964	Pseudomonas aeruginosa PAO1	287	1236	208964	Pseudomonas aeruginosa	SINGLE	ILLUMINA	Illumina HiSeq 3000	SRR10348743	SRP227029	PRJNA579575	579575	SRS5574263	SAMN13116643	SRA985325	RNA-Seq	cDNA	TRANSCRIPTOMIC	University of Southern Mississippi	0	9277575				NA	PAO1	PAO1	wild type	NC_002516.2	p-anisaldehyde_epigallocatechin_gallate	EGCG_pA_wt	EGCG_pA_wt	p-anisaldehyde_epigallocatechin_gallate:EGCG_pA_wt	p-anisaldehyde_epigallocatechin_gallate	wild_type	MHB	exponential
SRX7058505	2019-12-31 00:08:00	208964	Pseudomonas aeruginosa PAO1	287	1236	208964	Pseudomonas aeruginosa	SINGLE	ILLUMINA	Illumina HiSeq 3000	SRR10348742	SRP227029	PRJNA579575	579575	SRS5574264	SAMN13116652	SRA985325	RNA-Seq	cDNA	TRANSCRIPTOMIC	University of Southern Mississippi	0	9277576				NA	PAO1	PAO1	wild type	NC_002516.2	p-anisaldehyde_epigallocatechin_gallate	Combination	EGCG_pA_wt	p-anisaldehyde_epigallocatechin_gallate:Combination	p-anisaldehyde_epigallocatechin_gallate	wild_type	MHB	exponential
SRX7058506	2019-12-31 00:08:00	208964	Pseudomonas aeruginosa PAO1	287	1236	208964	Pseudomonas aeruginosa	SINGLE	ILLUMINA	Illumina HiSeq 3000	SRR10348741	SRP227029	PRJNA579575	579575	SRS5574264	SAMN13116652	SRA985325	RNA-Seq	cDNA	TRANSCRIPTOMIC	University of Southern Mississippi	0	9277577				NA	PAO1	PAO1	wild type	NC_002516.2	p-anisaldehyde_epigallocatechin_gallate	Combination	EGCG_pA_wt	p-anisaldehyde_epigallocatechin_gallate:Combination	p-anisaldehyde_epigallocatechin_gallate	wild_type	MHB	exponential
SRX7058508	2019-12-31 00:08:00	208964	Pseudomonas aeruginosa PAO1	287	1236	208964	Pseudomonas aeruginosa	SINGLE	ILLUMINA	Illumina HiSeq 3000	SRR10348739	SRP227029	PRJNA579575	579575	SRS5574265	SAMN13116653	SRA985325	RNA-Seq	cDNA	TRANSCRIPTOMIC	University of Southern Mississippi	0	9277579				NA	PAO1	PAO1	wild type	NC_002516.2	p-anisaldehyde_epigallocatechin_gallate	Combination	EGCG_pA_wt	p-anisaldehyde_epigallocatechin_gallate:Combination	p-anisaldehyde_epigallocatechin_gallate	wild_type	MHB	exponential
SRX7058510	2019-12-31 00:08:00	208964	Pseudomonas aeruginosa PAO1	287	1236	208964	Pseudomonas aeruginosa	SINGLE	ILLUMINA	Illumina HiSeq 3000	SRR10348737	SRP227029	PRJNA579575	579575	SRS5574266	SAMN13116644	SRA985325	RNA-Seq	cDNA	TRANSCRIPTOMIC	University of Southern Mississippi	0	9277581				NA	PAO1	PAO1	wild type	NC_002516.2	p-anisaldehyde_epigallocatechin_gallate	EGCG_pA_wt	EGCG_pA_wt	p-anisaldehyde_epigallocatechin_gallate:EGCG_pA_wt	p-anisaldehyde_epigallocatechin_gallate	wild_type	MHB	exponential
SRX7058511	2019-12-31 00:08:00	208964	Pseudomonas aeruginosa PAO1	287	1236	208964	Pseudomonas aeruginosa	SINGLE	ILLUMINA	Illumina HiSeq 3000	SRR10348736	SRP227029	PRJNA579575	579575	SRS5574266	SAMN13116644	SRA985325	RNA-Seq	cDNA	TRANSCRIPTOMIC	University of Southern Mississippi	0	9277582				NA	PAO1	PAO1	wild type	NC_002516.2	p-anisaldehyde_epigallocatechin_gallate	EGCG_pA_wt	EGCG_pA_wt	p-anisaldehyde_epigallocatechin_gallate:EGCG_pA_wt	p-anisaldehyde_epigallocatechin_gallate	wild_type	MHB	exponential
SRX7058512	2019-12-31 00:08:00	208964	Pseudomonas aeruginosa PAO1	287	1236	208964	Pseudomonas aeruginosa	SINGLE	ILLUMINA	Illumina HiSeq 3000	SRR10348735	SRP227029	PRJNA579575	579575	SRS5574267	SAMN13116645	SRA985325	RNA-Seq	cDNA	TRANSCRIPTOMIC	University of Southern Mississippi	0	9277583				NA	PAO1	PAO1	wild type	NC_002516.2	p-anisaldehyde_epigallocatechin_gallate	pA_1	EGCG_pA_wt	p-anisaldehyde_epigallocatechin_gallate:pA_1	p-anisaldehyde_epigallocatechin_gallate	wild_type	MHB	exponential
SRX7058513	2019-12-31 00:08:00	208964	Pseudomonas aeruginosa PAO1	287	1236	208964	Pseudomonas aeruginosa	SINGLE	ILLUMINA	Illumina HiSeq 3000	SRR10348734	SRP227029	PRJNA579575	579575	SRS5574267	SAMN13116645	SRA985325	RNA-Seq	cDNA	TRANSCRIPTOMIC	University of Southern Mississippi	0	9277584				NA	PAO1	PAO1	wild type	NC_002516.2	p-anisaldehyde_epigallocatechin_gallate	pA_1	EGCG_pA_wt	p-anisaldehyde_epigallocatechin_gallate:pA_1	p-anisaldehyde_epigallocatechin_gallate	wild_type	MHB	exponential
SRX7058514	2019-12-31 00:08:00	208964	Pseudomonas aeruginosa PAO1	287	1236	208964	Pseudomonas aeruginosa	SINGLE	ILLUMINA	Illumina HiSeq 3000	SRR10348733	SRP227029	PRJNA579575	579575	SRS5574268	SAMN13116646	SRA985325	RNA-Seq	cDNA	TRANSCRIPTOMIC	University of Southern Mississippi	0	9277585				NA	PAO1	PAO1	wild type	NC_002516.2	p-anisaldehyde_epigallocatechin_gallate	pA_2	EGCG_pA_wt	p-anisaldehyde_epigallocatechin_gallate:pA_2	p-anisaldehyde_epigallocatechin_gallate	wild_type	MHB	exponential
SRX7058515	2019-12-31 00:08:00	208964	Pseudomonas aeruginosa PAO1	287	1236	208964	Pseudomonas aeruginosa	SINGLE	ILLUMINA	Illumina HiSeq 3000	SRR10348732	SRP227029	PRJNA579575	579575	SRS5574268	SAMN13116646	SRA985325	RNA-Seq	cDNA	TRANSCRIPTOMIC	University of Southern Mississippi	0	9277586				NA	PAO1	PAO1	wild type	NC_002516.2	p-anisaldehyde_epigallocatechin_gallate	pA_2	EGCG_pA_wt	p-anisaldehyde_epigallocatechin_gallate:pA_2	p-anisaldehyde_epigallocatechin_gallate	wild_type	MHB	exponential
SRX7442752	2020-02-19 16:57:00	208964	Pseudomonas aeruginosa PAO1	287	1236	208964	Pseudomonas aeruginosa	SINGLE	ILLUMINA	Illumina HiSeq 2500	SRR10768834	SRP238832	PRJNA597754	597754	SRS5887073	SAMN13683003	SRA1016704	RNA-Seq	cDNA	TRANSCRIPTOMIC	University of British Columbia	0	9734641	GSE142611	GSM4232895	32071223	32071223	PA01	PAO1	wild type	NC_002516.2	AB569_EDTA_NaNO2	EDTA_NaNo2_wt	EDTA_NaNo2_wt	AB569_EDTA_NaNO2:EDTA_NaNo2_wt	AB569_EDTA_NaNO2	wild_type	LB	NA
SRX7442753	2020-02-19 16:57:00	208964	Pseudomonas aeruginosa PAO1	287	1236	208964	Pseudomonas aeruginosa	SINGLE	ILLUMINA	Illumina HiSeq 2500	SRR10768835	SRP238832	PRJNA597754	597754	SRS5887074	SAMN13683002	SRA1016704	RNA-Seq	cDNA	TRANSCRIPTOMIC	University of British Columbia	0	9734642	GSE142611	GSM4232896	32071223	32071223	PA01	PAO1	wild type	NC_002516.2	AB569_EDTA_NaNO2	EDTA_NaNo2_wt	EDTA_NaNo2_wt	AB569_EDTA_NaNO2:EDTA_NaNo2_wt	AB569_EDTA_NaNO2	wild_type	LB	NA
SRX7442754	2020-02-19 16:57:00	208964	Pseudomonas aeruginosa PAO1	287	1236	208964	Pseudomonas aeruginosa	SINGLE	ILLUMINA	Illumina HiSeq 2500	SRR10768836	SRP238832	PRJNA597754	597754	SRS5887075	SAMN13683001	SRA1016704	RNA-Seq	cDNA	TRANSCRIPTOMIC	University of British Columbia	0	9734643	GSE142611	GSM4232897	32071223	32071223	PA01	PAO1	wild type	NC_002516.2	AB569_EDTA_NaNO2	NaNO2	EDTA_NaNo2_wt	AB569_EDTA_NaNO2:NaNO2	AB569_EDTA_NaNO2	wild_type	LB	NA
SRX7442755	2020-02-19 16:57:00	208964	Pseudomonas aeruginosa PAO1	287	1236	208964	Pseudomonas aeruginosa	SINGLE	ILLUMINA	Illumina HiSeq 2500	SRR10768837	SRP238832	PRJNA597754	597754	SRS5887076	SAMN13682999	SRA1016704	RNA-Seq	cDNA	TRANSCRIPTOMIC	University of British Columbia	0	9734644	GSE142611	GSM4232898	32071223	32071223	PA01	PAO1	wild type	NC_002516.2	AB569_EDTA_NaNO2	NaNO2	EDTA_NaNo2_wt	AB569_EDTA_NaNO2:NaNO2	AB569_EDTA_NaNO2	wild_type	LB	NA
SRX7442756	2020-02-19 16:57:00	208964	Pseudomonas aeruginosa PAO1	287	1236	208964	Pseudomonas aeruginosa	SINGLE	ILLUMINA	Illumina HiSeq 2500	SRR10768838	SRP238832	PRJNA597754	597754	SRS5887077	SAMN13682998	SRA1016704	RNA-Seq	cDNA	TRANSCRIPTOMIC	University of British Columbia	0	9734645	GSE142611	GSM4232899	32071223	32071223	PA01	PAO1	wild type	NC_002516.2	AB569_EDTA_NaNO2	EDTA	EDTA_NaNo2_wt	AB569_EDTA_NaNO2:EDTA	AB569_EDTA_NaNO2	wild_type	LB	NA
SRX7442757	2020-02-19 16:57:00	208964	Pseudomonas aeruginosa PAO1	287	1236	208964	Pseudomonas aeruginosa	SINGLE	ILLUMINA	Illumina HiSeq 2500	SRR10768839	SRP238832	PRJNA597754	597754	SRS5887078	SAMN13682997	SRA1016704	RNA-Seq	cDNA	TRANSCRIPTOMIC	University of British Columbia	0	9734646	GSE142611	GSM4232900	32071223	32071223	PA01	PAO1	wild type	NC_002516.2	AB569_EDTA_NaNO2	EDTA	EDTA_NaNo2_wt	AB569_EDTA_NaNO2:EDTA	AB569_EDTA_NaNO2	wild_type	LB	NA
SRX7442758	2020-02-19 16:57:00	208964	Pseudomonas aeruginosa PAO1	287	1236	208964	Pseudomonas aeruginosa	SINGLE	ILLUMINA	Illumina HiSeq 2500	SRR10768840	SRP238832	PRJNA597754	597754	SRS5887079	SAMN13682996	SRA1016704	RNA-Seq	cDNA	TRANSCRIPTOMIC	University of British Columbia	0	9734647	GSE142611	GSM4232901	32071223	32071223	PA01	PAO1	wild type	NC_002516.2	AB569_EDTA_NaNO2	EDTA	EDTA_NaNo2_wt	AB569_EDTA_NaNO2:EDTA	AB569_EDTA_NaNO2	wild_type	LB	NA
SRX7442759	2020-02-19 16:57:00	208964	Pseudomonas aeruginosa PAO1	287	1236	208964	Pseudomonas aeruginosa	SINGLE	ILLUMINA	Illumina HiSeq 2500	SRR10768841	SRP238832	PRJNA597754	597754	SRS5887080	SAMN13682994	SRA1016704	RNA-Seq	cDNA	TRANSCRIPTOMIC	University of British Columbia	0	9734648	GSE142611	GSM4232902	32071223	32071223	PA01	PAO1	wild type	NC_002516.2	AB569_EDTA_NaNO2	NaNO2_EDTA	EDTA_NaNo2_wt	AB569_EDTA_NaNO2:NaNO2_EDTA	AB569_EDTA_NaNO2	wild_type	LB	NA
SRX7442761	2020-02-19 16:57:00	208964	Pseudomonas aeruginosa PAO1	287	1236	208964	Pseudomonas aeruginosa	SINGLE	ILLUMINA	Illumina HiSeq 2500	SRR10768843	SRP238832	PRJNA597754	597754	SRS5887082	SAMN13682995	SRA1016704	RNA-Seq	cDNA	TRANSCRIPTOMIC	University of British Columbia	0	9734650	GSE142611	GSM4232904	32071223	32071223	PA01	PAO1	wild type	NC_002516.2	AB569_EDTA_NaNO2	NaNO2_EDTA	EDTA_NaNo2_wt	AB569_EDTA_NaNO2:NaNO2_EDTA	AB569_EDTA_NaNO2	wild_type	LB	NA
SRX7747527	2020-02-19 10:05:00	208964	Pseudomonas aeruginosa PAO1	287	1236	208964	Pseudomonas aeruginosa	SINGLE	ILLUMINA	Illumina HiSeq 2500	SRR11109965	SRP249973	PRJNA606809	606809	SRS6167061	SAMN14114338	SRA1044392	RNA-Seq	RT-PCR	TRANSCRIPTOMIC	Wuhan Polytechnic University	0	10125540				NA	PAO1	PAO1	wild type	NC_002516.2	Zinc_treatment	PA_Zn	PA_Zn_wt	Zinc_treatment:PA_Zn	Zinc_treatment	wild_type	NA	NA
SRX7747528	2020-02-19 10:05:00	208964	Pseudomonas aeruginosa PAO1	287	1236	208964	Pseudomonas aeruginosa	SINGLE	ILLUMINA	Illumina HiSeq 2500	SRR11109964	SRP249973	PRJNA606809	606809	SRS6166974	SAMN14114339	SRA1044392	RNA-Seq	RT-PCR	TRANSCRIPTOMIC	Wuhan Polytechnic University	0	10125541				NA	PAO1	PAO1	wild type	NC_002516.2	Zinc_treatment	PA_Zn	PA_Zn_wt	Zinc_treatment:PA_Zn	Zinc_treatment	wild_type	NA	NA
SRX7747537	2020-02-19 10:01:00	208964	Pseudomonas aeruginosa PAO1	287	1236	208964	Pseudomonas aeruginosa	SINGLE	ILLUMINA	Illumina HiSeq 2500	SRR11109955	SRP249973	PRJNA606809	606809	SRS6166983	SAMN14114340	SRA1044392	RNA-Seq	RT-PCR	TRANSCRIPTOMIC	Wuhan Polytechnic University	0	10125550				NA	PAO1	PAO1	wild type	NC_002516.2	Zinc_treatment	PA_Zn	PA_Zn_wt	Zinc_treatment:PA_Zn	Zinc_treatment	wild_type	NA	NA
SRX7747538	2020-02-19 10:12:00	208964	Pseudomonas aeruginosa PAO1	287	1236	208964	Pseudomonas aeruginosa	SINGLE	ILLUMINA	Illumina HiSeq 2500	SRR11109954	SRP249973	PRJNA606809	606809	SRS6166984	SAMN14114341	SRA1044392	RNA-Seq	RT-PCR	TRANSCRIPTOMIC	Wuhan Polytechnic University	0	10125551				NA	PAO1	PAO1	wild type	NC_002516.2	Zinc_treatment	PA_Zn_wt	PA_Zn_wt	Zinc_treatment:PA_Zn_wt	Zinc_treatment	wild_type	NA	NA
SRX7747540	2020-02-19 10:02:00	208964	Pseudomonas aeruginosa PAO1	287	1236	208964	Pseudomonas aeruginosa	SINGLE	ILLUMINA	Illumina HiSeq 2500	SRR11109952	SRP249973	PRJNA606809	606809	SRS6166986	SAMN14114343	SRA1044392	RNA-Seq	RT-PCR	TRANSCRIPTOMIC	Wuhan Polytechnic University	0	10125553				NA	PAO1	PAO1	wild type	NC_002516.2	Zinc_treatment	PA_Zn_wt	PA_Zn_wt	Zinc_treatment:PA_Zn_wt	Zinc_treatment	wild_type	NA	NA
SRX7874204	2020-03-09 05:15:00	208964	Pseudomonas aeruginosa PAO1	287	1236	208964	Pseudomonas aeruginosa	PAIRED	ILLUMINA	Illumina HiSeq 2500	SRR11267574	SRP252017	PRJNA611483	611483	SRS6282508	SAMN14332581	SRA1052330	RNA-Seq	PCR	TRANSCRIPTOMIC	Southern University of Science and Technology	0	10303907				NA	PAO1	PAO1	wild type	NC_002516.2	Anthranilate_metabolism_GntR_AntP	GntR_AntP_wt	GntR_AntP_wt	Anthranilate_metabolism_GntR_AntP:GntR_AntP_wt	Anthranilate_metabolism_GntR_AntP	wild_type	NA	NA
SRX7874205	2020-03-09 05:11:00	208964	Pseudomonas aeruginosa PAO1	287	1236	208964	Pseudomonas aeruginosa	PAIRED	ILLUMINA	Illumina HiSeq 2500	SRR11267573	SRP252017	PRJNA611483	611483	SRS6282509	SAMN14332582	SRA1052330	RNA-Seq	PCR	TRANSCRIPTOMIC	Southern University of Science and Technology	0	10303908				NA	PAO1	PAO1	wild type	NC_002516.2	Anthranilate_metabolism_GntR_AntP	GntR_AntP_wt	GntR_AntP_wt	Anthranilate_metabolism_GntR_AntP:GntR_AntP_wt	Anthranilate_metabolism_GntR_AntP	wild_type	NA	NA
SRX7874206	2020-03-09 05:13:00	208964	Pseudomonas aeruginosa PAO1	287	1236	208964	Pseudomonas aeruginosa	PAIRED	ILLUMINA	Illumina HiSeq 2500	SRR11267572	SRP252017	PRJNA611483	611483	SRS6282510	SAMN14332583	SRA1052330	RNA-Seq	PCR	TRANSCRIPTOMIC	Southern University of Science and Technology	0	10303909				NA	PAO1	PAO1	wild type	NC_002516.2	Anthranilate_metabolism_GntR_AntP	antP	GntR_AntP_wt	Anthranilate_metabolism_GntR_AntP:antP	Anthranilate_metabolism_GntR_AntP	wild_type	NA	NA
SRX7874207	2020-03-09 05:13:00	208964	Pseudomonas aeruginosa PAO1	287	1236	208964	Pseudomonas aeruginosa	PAIRED	ILLUMINA	Illumina HiSeq 2500	SRR11267571	SRP252017	PRJNA611483	611483	SRS6282511	SAMN14332584	SRA1052330	RNA-Seq	PCR	TRANSCRIPTOMIC	Southern University of Science and Technology	0	10303910				NA	PAO1	PAO1	wild type	NC_002516.2	Anthranilate_metabolism_GntR_AntP	antP	GntR_AntP_wt	Anthranilate_metabolism_GntR_AntP:antP	Anthranilate_metabolism_GntR_AntP	wild_type	NA	NA
SRX1411279	2016-11-04	208964	Pseudomonas aeruginosa PAO1	287	1236	208964	Pseudomonas aeruginosa	PAIRED	ILLUMINA	Illumina HiSeq 2500	SRR2901090	SRP065759	PRJNA300924	300924	SRS1145899	SAMN04230898	SRA309258	RNA-Seq	RANDOM	TRANSCRIPTOMIC	Singapore Centre for Environmental Life Sciences Engineering	0	1999580				NA	PAO1	PAO1	wild type	NC_002516.2	HapZ_SagS_mutant	PA_HapZ_SagS_wt	PA_HapZ_SagS_wt	HapZ_SagS_mutants:PA_HapZ_SagS_wt	HapZ_SagS_mutant	wild_type	LB	early-stationary
SRX1411280	2016-11-04	208964	Pseudomonas aeruginosa PAO1	287	1236	208964	Pseudomonas aeruginosa	PAIRED	ILLUMINA	Illumina HiSeq 2500	SRR2901091	SRP065759	PRJNA300924	300924	SRS1145899	SAMN04230898	SRA309258	RNA-Seq	RANDOM	TRANSCRIPTOMIC	Singapore Centre for Environmental Life Sciences Engineering	0	1999581				NA	PAO1	PAO1	wild type	NC_002516.2	HapZ_SagS_mutant	PA_HapZ_SagS_wt	PA_HapZ_SagS_wt	HapZ_SagS_mutants:PA_HapZ_SagS_wt	HapZ_SagS_mutant	wild_type	LB	early-stationary
SRX1411281	2016-11-04	208964	Pseudomonas aeruginosa PAO1	287	1236	208964	Pseudomonas aeruginosa	PAIRED	ILLUMINA	Illumina HiSeq 2500	SRR2901092	SRP065759	PRJNA300924	300924	SRS1145900	SAMN04230899	SRA309258	RNA-Seq	RANDOM	TRANSCRIPTOMIC	Singapore Centre for Environmental Life Sciences Engineering	0	1999582				NA	PAO1_HapZ	PAO1	mutants	NC_002516.2	HapZ_SagS_mutant	delHApZ	PA_HapZ_SagS_wt	HapZ_SagS_mutants:delHApZ	HapZ_SagS_mutant	wild_type	LB	early-stationary
SRX1411282	2016-11-04	208964	Pseudomonas aeruginosa PAO1	287	1236	208964	Pseudomonas aeruginosa	PAIRED	ILLUMINA	Illumina HiSeq 2500	SRR2901093	SRP065759	PRJNA300924	300924	SRS1145900	SAMN04230899	SRA309258	RNA-Seq	RANDOM	TRANSCRIPTOMIC	Singapore Centre for Environmental Life Sciences Engineering	0	1999583				NA	PAO1_HapZ	PAO1	mutants	NC_002516.2	HapZ_SagS_mutant	delHApZ	PA_HapZ_SagS_wt	HapZ_SagS_mutants:delHApZ	HapZ_SagS_mutant	wild_type	LB	early-stationary
SRX1411283	2016-11-04	208964	Pseudomonas aeruginosa PAO1	287	1236	208964	Pseudomonas aeruginosa	PAIRED	ILLUMINA	Illumina HiSeq 2500	SRR2901094	SRP065759	PRJNA300924	300924	SRS1145900	SAMN04230899	SRA309258	RNA-Seq	RANDOM	TRANSCRIPTOMIC	Singapore Centre for Environmental Life Sciences Engineering	0	1999584				NA	PAO1_HapZ	PAO1	mutants	NC_002516.2	HapZ_SagS_mutant	delHApZ	PA_HapZ_SagS_wt	HapZ_SagS_mutants:delHApZ	HapZ_SagS_mutant	wild_type	LB	early-stationary
SRX1411284	2016-11-04	208964	Pseudomonas aeruginosa PAO1	287	1236	208964	Pseudomonas aeruginosa	PAIRED	ILLUMINA	Illumina HiSeq 2500	SRR2901095	SRP065759	PRJNA300924	300924	SRS1145901	SAMN04230900	SRA309258	RNA-Seq	RANDOM	TRANSCRIPTOMIC	Singapore Centre for Environmental Life Sciences Engineering	0	1999585				NA	PAO1_SagS	PAO1	mutants	NC_002516.2	HapZ_SagS_mutant	delSagS	PA_HapZ_SagS_wt	HapZ_SagS_mutants:delSagS	HapZ_SagS_mutant	wild_type	LB	early-stationary
SRX1411285	2016-11-04	208964	Pseudomonas aeruginosa PAO1	287	1236	208964	Pseudomonas aeruginosa	PAIRED	ILLUMINA	Illumina HiSeq 2500	SRR2901096	SRP065759	PRJNA300924	300924	SRS1145901	SAMN04230900	SRA309258	RNA-Seq	RANDOM	TRANSCRIPTOMIC	Singapore Centre for Environmental Life Sciences Engineering	0	1999586				NA	PAO1_SagS	PAO1	mutants	NC_002516.2	HapZ_SagS_mutant	delSagS	PA_HapZ_SagS_wt	HapZ_SagS_mutants:delSagS	HapZ_SagS_mutant	wild_type	LB	early-stationary
SRX1411286	2016-11-04	208964	Pseudomonas aeruginosa PAO1	287	1236	208964	Pseudomonas aeruginosa	PAIRED	ILLUMINA	Illumina HiSeq 2500	SRR2901097	SRP065759	PRJNA300924	300924	SRS1145901	SAMN04230900	SRA309258	RNA-Seq	RANDOM	TRANSCRIPTOMIC	Singapore Centre for Environmental Life Sciences Engineering	0	1999587				NA	PAO1_SagS	PAO1	mutants	NC_002516.2	HapZ_SagS_mutant	delSagS	PA_HapZ_SagS_wt	HapZ_SagS_mutants:delSagS	HapZ_SagS_mutant	wild_type	LB	early-stationary
SRX1411288	2016-11-04	208964	Pseudomonas aeruginosa PAO1	287	1236	208964	Pseudomonas aeruginosa	PAIRED	ILLUMINA	Illumina HiSeq 2500	SRR2901233	SRP065759	PRJNA300924	300924	SRS1145902	SAMN04230901	SRA309258	RNA-Seq	RANDOM	TRANSCRIPTOMIC	Singapore Centre for Environmental Life Sciences Engineering	0	1999589				NA	PAO1_HapZ+pHapZ	PAO1	mutants	NC_002516.2	HapZ_SagS_mutant	delHapZp	PA_HapZ_SagS_wt	HapZ_SagS_mutants:delHapZp	HapZ_SagS_mutant	wild_type	LB	early-stationary
SRX2652927	2017-03-17 20:45:00	208964	Pseudomonas aeruginosa PAO1	287	1236	208964	Pseudomonas aeruginosa	SINGLE	ILLUMINA	Illumina HiSeq 2500	SRR5356898	SRP102099	PRJNA379630	379630	SRS2058111	SAMN06617373	SRA547049	RNA-Seq	other	TRANSCRIPTOMIC	Lawrence Livermore National Laboratory	0	3835294			28454561	28454561	PAO1	PAO1	wild type	NC_002516.2	n-alkanes_treatment	PA_alkane	PA_Glycerol	n-alkanes_treatment:PA_alkane	n-alkanes_treatment	wild_type	M9	exponential
SRX2652931	2017-03-17 21:12:00	208964	Pseudomonas aeruginosa PAO1	287	1236	208964	Pseudomonas aeruginosa	SINGLE	ILLUMINA	Illumina HiSeq 2500	SRR5356902	SRP102099	PRJNA379630	379630	SRS2058113	SAMN06617371	SRA547049	RNA-Seq	other	TRANSCRIPTOMIC	Lawrence Livermore National Laboratory	0	3835298			28454561	28454561	PAO1	PAO1	wild type	NC_002516.2	n-alkanes_treatment	PA_alkane	PA_Glycerol	n-alkanes_treatment:PA_alkane	n-alkanes_treatment	wild_type	M9	exponential
SRX2652933	2017-03-17 20:37:00	208964	Pseudomonas aeruginosa PAO1	287	1236	208964	Pseudomonas aeruginosa	SINGLE	ILLUMINA	Illumina HiSeq 2500	SRR5356904	SRP102099	PRJNA379630	379630	SRS2058114	SAMN06617370	SRA547049	RNA-Seq	other	TRANSCRIPTOMIC	Lawrence Livermore National Laboratory	0	3835300			28454561	28454561	PAO1	PAO1	wild type	NC_002516.2	n-alkanes_treatment	PA_Glycerol	PA_Glycerol	n-alkanes_treatment:PA_Glycerol	n-alkanes_treatment	wild_type	M9	exponential
SRX2652935	2017-03-17 20:44:00	208964	Pseudomonas aeruginosa PAO1	287	1236	208964	Pseudomonas aeruginosa	SINGLE	ILLUMINA	Illumina HiSeq 2500	SRR5356906	SRP102099	PRJNA379630	379630	SRS2058115	SAMN06617369	SRA547049	RNA-Seq	other	TRANSCRIPTOMIC	Lawrence Livermore National Laboratory	0	3835302			28454561	28454561	PAO1	PAO1	wild type	NC_002516.2	n-alkanes_treatment	PA_Glycerol	PA_Glycerol	n-alkanes_treatment:PA_Glycerol	n-alkanes_treatment	wild_type	M9	exponential
SRX2652937	2017-03-17 20:38:00	208964	Pseudomonas aeruginosa PAO1	287	1236	208964	Pseudomonas aeruginosa	SINGLE	ILLUMINA	Illumina HiSeq 2500	SRR5356908	SRP102099	PRJNA379630	379630	SRS2058116	SAMN06617368	SRA547049	RNA-Seq	other	TRANSCRIPTOMIC	Lawrence Livermore National Laboratory	0	3835304			28454561	28454561	PAO1	PAO1	wild type	NC_002516.2	n-alkanes_treatment	PA_Glycerol	PA_Glycerol	n-alkanes_treatment:PA_Glycerol	n-alkanes_treatment	wild_type	M9	exponential
SRX2711962	2017-04-05 23:42:00	287	Pseudomonas aeruginosa	287	1236	287	Pseudomonas aeruginosa	PAIRED	ILLUMINA	Illumina HiSeq 2000	SRR5420448	SRP103149	PRJNA381683	381683	SRS2103669	SAMN06687297	SRA551999	RNA-Seq	RANDOM	TRANSCRIPTOMIC	Singapore Centre for Environmental Life Sciences Engineering	0	3911991			29090193	29090193	PA01Pa01_wildtype_rep2	PAO1	wild type	NC_002516.2	yhjH_knockout	PA_delyhjH_wt	PA_delyhjH_wt	yhjH_knockout:PA_delyhjH_wt	yhjH_knockout	wild_type	ABTGC	exponential
SRX2711963	2017-04-05 23:42:00	287	Pseudomonas aeruginosa	287	1236	287	Pseudomonas aeruginosa	PAIRED	ILLUMINA	Illumina HiSeq 2000	SRR5420449	SRP103149	PRJNA381683	381683	SRS2103670	SAMN06687296	SRA551999	RNA-Seq	RANDOM	TRANSCRIPTOMIC	Singapore Centre for Environmental Life Sciences Engineering	0	3911992			29090193	29090193	PA01Pa01_wildtype_rep1	PAO1	wild type	NC_002516.2	yhjH_knockout	PA_delyhjH_wt	PA_delyhjH_wt	yhjH_knockout:PA_delyhjH_wt	yhjH_knockout	wild_type	ABTGC	exponential
SRX2711964	2017-04-05 23:42:00	287	Pseudomonas aeruginosa	287	1236	287	Pseudomonas aeruginosa	PAIRED	ILLUMINA	Illumina HiSeq 2000	SRR5420450	SRP103149	PRJNA381683	381683	SRS2103671	SAMN06687295	SRA551999	RNA-Seq	RANDOM	TRANSCRIPTOMIC	Singapore Centre for Environmental Life Sciences Engineering	0	3911993			29090193	29090193	PA01yhjH_rep2	PAO1	delyhjH	NC_002516.2	yhjH_knockout	PA_delyhjH	PA_delyhjH_wt	yhjH_knockout:PA_delyhjH	yhjH_knockout	wild_type	ABTGC	exponential
SRX2711965	2017-04-05 23:44:00	287	Pseudomonas aeruginosa	287	1236	287	Pseudomonas aeruginosa	PAIRED	ILLUMINA	Illumina HiSeq 2000	SRR5420451	SRP103149	PRJNA381683	381683	SRS2103672	SAMN06687294	SRA551999	RNA-Seq	RANDOM	TRANSCRIPTOMIC	Singapore Centre for Environmental Life Sciences Engineering	0	3911994			29090193	29090193	PA01yhjH_rep1	PAO1	delyhjH	NC_002516.2	yhjH_knockout	PA_delyhjH	PA_delyhjH_wt	yhjH_knockout:PA_delyhjH	yhjH_knockout	wild_type	ABTGC	exponential
SRX2711966	2017-04-05 23:43:00	287	Pseudomonas aeruginosa	287	1236	287	Pseudomonas aeruginosa	PAIRED	ILLUMINA	Illumina HiSeq 2000	SRR5420452	SRP103149	PRJNA381683	381683	SRS2103673	SAMN06687293	SRA551999	RNA-Seq	RANDOM	TRANSCRIPTOMIC	Singapore Centre for Environmental Life Sciences Engineering	0	3911995			29090193	29090193	PA01wspF_rep2	PAO1	delwspF	NC_002516.2	yhjH_knockout	PA_delwspF	PA_delyhjH_wt	yhjH_knockout:PA_delwspF	yhjH_knockout	wild_type	ABTGC	exponential
SRX2711967	2017-04-05 23:43:00	287	Pseudomonas aeruginosa	287	1236	287	Pseudomonas aeruginosa	PAIRED	ILLUMINA	Illumina HiSeq 2000	SRR5420453	SRP103149	PRJNA381683	381683	SRS2103674	SAMN06687292	SRA551999	RNA-Seq	RANDOM	TRANSCRIPTOMIC	Singapore Centre for Environmental Life Sciences Engineering	0	3911996			29090193	29090193	PA01wspF_rep1	PAO1	delwspF	NC_002516.2	yhjH_knockout	PA_delwspF	PA_delyhjH_wt	yhjH_knockout:PA_delwspF	yhjH_knockout	wild_type	ABTGC	exponential
SRX2940624	2019-06-17 16:31:00	208964	Pseudomonas aeruginosa PAO1	287	1236	208964	Pseudomonas aeruginosa	PAIRED	ILLUMINA	Illumina HiSeq 2000	SRR5724636	SRP109989	PRJNA391260	391260	SRS2301719	SAMN07260016	SRA578423	RNA-Seq	cDNA	TRANSCRIPTOMIC	Mcquarie University	0	4196125	GSE100287	GSM2677307	31214142	31214142	PAO1	PAO1	wild type	NC_002516.2	Catabolise_Nucleic_Acids	L_asp	DNA_1	Catabolise_Nucleic_Acids:L_asp	Catabolise_Nucleic_Acids	wild_type	M9	mid-exponential
SRX2940626	2019-06-17 16:31:00	208964	Pseudomonas aeruginosa PAO1	287	1236	208964	Pseudomonas aeruginosa	PAIRED	ILLUMINA	Illumina HiSeq 2000	SRR5724638	SRP109989	PRJNA391260	391260	SRS2301721	SAMN07260039	SRA578423	RNA-Seq	cDNA	TRANSCRIPTOMIC	Mcquarie University	0	4196127	GSE100287	GSM2677309	31214142	31214142	PAO1	PAO1	wild type	NC_002516.2	Catabolise_Nucleic_Acids	L_asp	DNA_1	Catabolise_Nucleic_Acids:L_asp	Catabolise_Nucleic_Acids	wild_type	M9	mid-exponential
SRX2940627	2019-06-17 16:31:00	208964	Pseudomonas aeruginosa PAO1	287	1236	208964	Pseudomonas aeruginosa	PAIRED	ILLUMINA	Illumina HiSeq 2000	SRR5724639	SRP109989	PRJNA391260	391260	SRS2301722	SAMN07260038	SRA578423	RNA-Seq	cDNA	TRANSCRIPTOMIC	Mcquarie University	0	4196128	GSE100287	GSM2677310	31214142	31214142	PAO1	PAO1	wild type	NC_002516.2	Catabolise_Nucleic_Acids	DNA_1	DNA_1	Catabolise_Nucleic_Acids:DNA_1	Catabolise_Nucleic_Acids	wild_type	M9	mid-exponential
SRX2940628	2019-06-17 16:31:00	208964	Pseudomonas aeruginosa PAO1	287	1236	208964	Pseudomonas aeruginosa	PAIRED	ILLUMINA	Illumina HiSeq 2000	SRR5724640	SRP109989	PRJNA391260	391260	SRS2301723	SAMN07260037	SRA578423	RNA-Seq	cDNA	TRANSCRIPTOMIC	Mcquarie University	0	4196129	GSE100287	GSM2677311	31214142	31214142	PAO1	PAO1	wild type	NC_002516.2	Catabolise_Nucleic_Acids	DNA_1	DNA_1	Catabolise_Nucleic_Acids:DNA_1	Catabolise_Nucleic_Acids	wild_type	M9	mid-exponential
SRX2940629	2019-06-17 16:31:00	208964	Pseudomonas aeruginosa PAO1	287	1236	208964	Pseudomonas aeruginosa	PAIRED	ILLUMINA	Illumina HiSeq 2000	SRR5724641	SRP109989	PRJNA391260	391260	SRS2301724	SAMN07260036	SRA578423	RNA-Seq	cDNA	TRANSCRIPTOMIC	Mcquarie University	0	4196130	GSE100287	GSM2677312	31214142	31214142	PAO1	PAO1	wild type	NC_002516.2	Catabolise_Nucleic_Acids	DNA_1	DNA_1	Catabolise_Nucleic_Acids:DNA_1	Catabolise_Nucleic_Acids	wild_type	M9	mid-exponential
SRX6747953	2019-11-21 00:55:00	208964	Pseudomonas aeruginosa PAO1	287	1236	208964	Pseudomonas aeruginosa	SINGLE	ILLUMINA	NextSeq 500	SRR10009728	SRP218985	PRJNA561332	561332	SRS5298186	SAMN12614883	SRA946017	RNA-Seq	cDNA	TRANSCRIPTOMIC	Life Science and Medical Bioscience	0	8888884	GSE136111	GSM4041290	31796567	31796567	PAO1	PAO1	hfq::3xFLAG	NC_002516.2	ncRNA_UVcrosslink	Planktonic_total_RNA_Rep	Planktonic_total_RNA_Rep	NC_002516.2:Planktonic_total_RNA_Rep	ncRNA_UVcrosslink	wild_type	LB	mid-exponential
SRX6747954	2019-11-21 00:55:00	208964	Pseudomonas aeruginosa PAO1	287	1236	208964	Pseudomonas aeruginosa	SINGLE	ILLUMINA	NextSeq 500	SRR10009729	SRP218985	PRJNA561332	561332	SRS5298187	SAMN12614882	SRA946017	RNA-Seq	cDNA	TRANSCRIPTOMIC	Life Science and Medical Bioscience	0	8888885	GSE136111	GSM4041291	31796567	31796567	PAO1	PAO1	hfq::3xFLAG	NC_002516.2	ncRNA_UVcrosslink	Planktonic_total_RNA_Rep	Planktonic_total_RNA_Rep	NC_002516.2:Planktonic_total_RNA_Rep	ncRNA_UVcrosslink	wild_type	LB	mid-exponential
SRX6747955	2019-11-21 00:55:00	208964	Pseudomonas aeruginosa PAO1	287	1236	208964	Pseudomonas aeruginosa	SINGLE	ILLUMINA	NextSeq 500	SRR10009730	SRP218985	PRJNA561332	561332	SRS5298188	SAMN12614881	SRA946017	RNA-Seq	cDNA	TRANSCRIPTOMIC	Life Science and Medical Bioscience	0	8888886	GSE136111	GSM4041292	31796567	31796567	PAO1	PAO1	hfq::3xFLAG	NC_002516.2	ncRNA_UVcrosslink	Planktonic_total_RNA_Rep	Planktonic_total_RNA_Rep	NC_002516.2:Planktonic_total_RNA_Rep	ncRNA_UVcrosslink	wild_type	LB	mid-exponential
SRX6747957	2019-11-21 00:55:00	208964	Pseudomonas aeruginosa PAO1	287	1236	208964	Pseudomonas aeruginosa	SINGLE	ILLUMINA	NextSeq 500	SRR10009732	SRP218985	PRJNA561332	561332	SRS5298190	SAMN12614879	SRA946017	RNA-Seq	cDNA	TRANSCRIPTOMIC	Life Science and Medical Bioscience	0	8888888	GSE136111	GSM4041294	31796567	31796567	PAO1	PAO1	hfq::3xFLAG	NC_002516.2	ncRNA_UVcrosslink	Biofilm_total_RNA_Rep	Planktonic_total_RNA_Rep	NC_002516.2:Biofilm_total_RNA_Rep	ncRNA_UVcrosslink	wild_type	LB	mid-exponential
SRX6747958	2019-11-21 00:55:00	208964	Pseudomonas aeruginosa PAO1	287	1236	208964	Pseudomonas aeruginosa	SINGLE	ILLUMINA	NextSeq 500	SRR10009733	SRP218985	PRJNA561332	561332	SRS5298191	SAMN12614878	SRA946017	RNA-Seq	cDNA	TRANSCRIPTOMIC	Life Science and Medical Bioscience	0	8888889	GSE136111	GSM4041295	31796567	31796567	PAO1	PAO1	hfq::3xFLAG	NC_002516.2	ncRNA_UVcrosslink	Biofilm_total_RNA_Rep	Planktonic_total_RNA_Rep	NC_002516.2:Biofilm_total_RNA_Rep	ncRNA_UVcrosslink	wild_type	LB	mid-exponential
SRX6976948	2019-10-16 17:53:00	208964	Pseudomonas aeruginosa PAO1	287	1236	208964	Pseudomonas aeruginosa	PAIRED	ILLUMINA	Illumina HiSeq 2000	SRR10259076	SRP225111	PRJNA576918	576918	SRS5502187	SAMN13013417	SRA977580	RNA-Seq	cDNA	TRANSCRIPTOMIC	Guangdong Institute of Microbiology	0	9178534	GSE138731	GSM4117161		NA	PAO1	PAO1	wild type	NC_002516.2	Farnesol_treatment	RNA of 0-1F_L	RNA of 0-1F_L	Farnesol_treatment:RNA of 0-1F_L	Farnesol_treatment	wild_type	LB	exponential
SRX6976949	2019-10-16 17:53:00	208964	Pseudomonas aeruginosa PAO1	287	1236	208964	Pseudomonas aeruginosa	PAIRED	ILLUMINA	Illumina HiSeq 2000	SRR10259077	SRP225111	PRJNA576918	576918	SRS5502188	SAMN13013416	SRA977580	RNA-Seq	cDNA	TRANSCRIPTOMIC	Guangdong Institute of Microbiology	0	9178535	GSE138731	GSM4117162		NA	PAO1	PAO1	wild type	NC_002516.2	Farnesol_treatment	RNA of 0-1F_L	RNA of 0-1F_L	Farnesol_treatment:RNA of 0-1F_L	Farnesol_treatment	wild_type	LB	exponential
SRX6976950	2019-10-16 17:53:00	208964	Pseudomonas aeruginosa PAO1	287	1236	208964	Pseudomonas aeruginosa	PAIRED	ILLUMINA	Illumina HiSeq 2000	SRR10259078	SRP225111	PRJNA576918	576918	SRS5502189	SAMN13013415	SRA977580	RNA-Seq	cDNA	TRANSCRIPTOMIC	Guangdong Institute of Microbiology	0	9178536	GSE138731	GSM4117163		NA	PAO1	PAO1	wild type	NC_002516.2	Farnesol_treatment	RNA of 0-1F_L	RNA of 0-1F_L	Farnesol_treatment:RNA of 0-1F_L	Farnesol_treatment	wild_type	LB	exponential
SRX6976951	2019-10-16 17:53:00	208964	Pseudomonas aeruginosa PAO1	287	1236	208964	Pseudomonas aeruginosa	PAIRED	ILLUMINA	Illumina HiSeq 2000	SRR10259079	SRP225111	PRJNA576918	576918	SRS5502190	SAMN13013414	SRA977580	RNA-Seq	cDNA	TRANSCRIPTOMIC	Guangdong Institute of Microbiology	0	9178537	GSE138731	GSM4117164		NA	PAO1	PAO1	wild type	NC_002516.2	Farnesol_treatment	RNA of 6-F_L1	RNA of 0-1F_L	Farnesol_treatment:RNA of 6-F_L1	Farnesol_treatment	wild_type	LB	exponential
SRX6976952	2019-10-16 17:53:00	208964	Pseudomonas aeruginosa PAO1	287	1236	208964	Pseudomonas aeruginosa	PAIRED	ILLUMINA	Illumina HiSeq 2000	SRR10259080	SRP225111	PRJNA576918	576918	SRS5502191	SAMN13013413	SRA977580	RNA-Seq	cDNA	TRANSCRIPTOMIC	Guangdong Institute of Microbiology	0	9178538	GSE138731	GSM4117165		NA	PAO1	PAO1	wild type	NC_002516.2	Farnesol_treatment	RNA of 6-F_L1	RNA of 0-1F_L	Farnesol_treatment:RNA of 6-F_L1	Farnesol_treatment	wild_type	LB	exponential
SRX6976953	2019-10-16 17:53:00	208964	Pseudomonas aeruginosa PAO1	287	1236	208964	Pseudomonas aeruginosa	PAIRED	ILLUMINA	Illumina HiSeq 2000	SRR10259081	SRP225111	PRJNA576918	576918	SRS5502192	SAMN13013412	SRA977580	RNA-Seq	cDNA	TRANSCRIPTOMIC	Guangdong Institute of Microbiology	0	9178539	GSE138731	GSM4117166		NA	PAO1	PAO1	wild type	NC_002516.2	Farnesol_treatment	RNA of 6-F_L1	RNA of 0-1F_L	Farnesol_treatment:RNA of 6-F_L1	Farnesol_treatment	wild_type	LB	exponential
SRX6874325	2020-04-28 17:02:00	208964	Pseudomonas aeruginosa PAO1	287	1236	208964	Pseudomonas aeruginosa	SINGLE	ILLUMINA	Illumina HiSeq 2500	SRR10148871	SRP222562	PRJNA566423	566423	SRS5410232	SAMN12788786	SRA965076	RNA-Seq	cDNA	TRANSCRIPTOMIC	University of British Columbia	0	0	9045916	12788786	GSE137738	32430407	32430407	PAO1			sRNA_PA0805.1_overexpression	EmptyVector_1	EmptyVector_1	sRNA_PA0805.1_overexpression:EmptyVector_1	sRNA_PA0805.1_overexpression	wild_type	LB	mid-exponential
SRX6874326	2020-04-28 17:02:00	208964	Pseudomonas aeruginosa PAO1	287	1236	208964	Pseudomonas aeruginosa	SINGLE	ILLUMINA	Illumina HiSeq 2500	SRR10148872	SRP222562	PRJNA566423	566423	SRS5410233	SAMN12788784	SRA965076	RNA-Seq	cDNA	TRANSCRIPTOMIC	University of British Columbia	0	0	9045917	12788784	GSE137738	32430407	32430407	PAO1			sRNA_PA0805.1_overexpression	EmptyVector_1	EmptyVector_1	sRNA_PA0805.1_overexpression:EmptyVector_1	sRNA_PA0805.1_overexpression	wild_type	LB	mid-exponential
SRX6874327	2020-04-28 17:02:00	208964	Pseudomonas aeruginosa PAO1	287	1236	208964	Pseudomonas aeruginosa	SINGLE	ILLUMINA	Illumina HiSeq 2500	SRR10148873	SRP222562	PRJNA566423	566423	SRS5410234	SAMN12788782	SRA965076	RNA-Seq	cDNA	TRANSCRIPTOMIC	University of British Columbia	0	0	9045918	12788782	GSE137738	32430407	32430407	PAO1			sRNA_PA0805.1_overexpression	EmptyVector_1	EmptyVector_1	sRNA_PA0805.1_overexpression:EmptyVector_1	sRNA_PA0805.1_overexpression	wild_type	LB	mid-exponential
SRX6874328	2020-04-28 17:02:00	208964	Pseudomonas aeruginosa PAO1	287	1236	208964	Pseudomonas aeruginosa	SINGLE	ILLUMINA	Illumina HiSeq 2500	SRR10148874	SRP222562	PRJNA566423	566423	SRS5410235	SAMN12788781	SRA965076	RNA-Seq	cDNA	TRANSCRIPTOMIC	University of British Columbia	0	0	9045919	12788781	GSE137738	32430407	32430407	PAO1			sRNA_PA0805.1_overexpression	EmptyVector_1	EmptyVector_1	sRNA_PA0805.1_overexpression:EmptyVector_1	sRNA_PA0805.1_overexpression	wild_type	LB	mid-exponential
SRX6874329	2020-04-28 17:02:00	208964	Pseudomonas aeruginosa PAO1	287	1236	208964	Pseudomonas aeruginosa	SINGLE	ILLUMINA	Illumina HiSeq 2500	SRR10148875	SRP222562	PRJNA566423	566423	SRS5410236	SAMN12788779	SRA965076	RNA-Seq	cDNA	TRANSCRIPTOMIC	University of British Columbia	0	0	9045920	12788779	GSE137738	32430407	32430407	PAO1			sRNA_PA0805.1_overexpression	EmptyVector_1	EmptyVector_1	sRNA_PA0805.1_overexpression:EmptyVector_1	sRNA_PA0805.1_overexpression	wild_type	LB	mid-exponential
SRX6874330	2020-04-28 17:02:00	208964	Pseudomonas aeruginosa PAO1	287	1236	208964	Pseudomonas aeruginosa	SINGLE	ILLUMINA	Illumina HiSeq 2500	SRR10148876	SRP222562	PRJNA566423	566423	SRS5410237	SAMN12788812	SRA965076	RNA-Seq	cDNA	TRANSCRIPTOMIC	University of British Columbia	0	0	9045921	12788812	GSE137738	32430407	32430407	PAO1			sRNA_PA0805.1_overexpression	PA08051	EmptyVector_1	sRNA_PA0805.1_overexpression:PA08051	sRNA_PA0805.1_overexpression	wild_type	LB	mid-exponential
SRX6874331	2020-04-28 17:02:00	208964	Pseudomonas aeruginosa PAO1	287	1236	208964	Pseudomonas aeruginosa	SINGLE	ILLUMINA	Illumina HiSeq 2500	SRR10148877	SRP222562	PRJNA566423	566423	SRS5410238	SAMN12788810	SRA965076	RNA-Seq	cDNA	TRANSCRIPTOMIC	University of British Columbia	0	0	9045922	12788810	GSE137738	32430407	32430407	PAO1			sRNA_PA0805.1_overexpression	PA08051	EmptyVector_1	sRNA_PA0805.1_overexpression:PA08051	sRNA_PA0805.1_overexpression	wild_type	LB	mid-exponential
SRX6874332	2020-04-28 17:02:00	208964	Pseudomonas aeruginosa PAO1	287	1236	208964	Pseudomonas aeruginosa	SINGLE	ILLUMINA	Illumina HiSeq 2500	SRR10148878	SRP222562	PRJNA566423	566423	SRS5410239	SAMN12788808	SRA965076	RNA-Seq	cDNA	TRANSCRIPTOMIC	University of British Columbia	0	0	9045923	12788808	GSE137738	32430407	32430407	PAO1			sRNA_PA0805.1_overexpression	PA08051	EmptyVector_1	sRNA_PA0805.1_overexpression:PA08051	sRNA_PA0805.1_overexpression	wild_type	LB	mid-exponential
SRX6874333	2020-04-28 17:02:00	208964	Pseudomonas aeruginosa PAO1	287	1236	208964	Pseudomonas aeruginosa	SINGLE	ILLUMINA	Illumina HiSeq 2500	SRR10148879	SRP222562	PRJNA566423	566423	SRS5410240	SAMN12788807	SRA965076	RNA-Seq	cDNA	TRANSCRIPTOMIC	University of British Columbia	0	0	9045924	12788807	GSE137738	32430407	32430407	PAO1			sRNA_PA0805.1_overexpression	PA08051	EmptyVector_1	sRNA_PA0805.1_overexpression:PA08051	sRNA_PA0805.1_overexpression	wild_type	LB	mid-exponential
SRX6874334	2020-04-28 17:02:00	208964	Pseudomonas aeruginosa PAO1	287	1236	208964	Pseudomonas aeruginosa	SINGLE	ILLUMINA	Illumina HiSeq 2500	SRR10148880	SRP222562	PRJNA566423	566423	SRS5410241	SAMN12788805	SRA965076	RNA-Seq	cDNA	TRANSCRIPTOMIC	University of British Columbia	0	0	9045925	12788805	GSE137738	32430407	32430407	PAO1			sRNA_PA0805.1_overexpression	PA08051	EmptyVector_1	sRNA_PA0805.1_overexpression:PA08051	sRNA_PA0805.1_overexpression	wild_type	LB	mid-exponential
SRX6923929	2019-09-30 14:09:00	208964	Pseudomonas aeruginosa PAO1	287	1236	208964	Pseudomonas aeruginosa	PAIRED	ILLUMINA	Illumina HiSeq 2500	SRR10203891	SRP223733	PRJNA574614	574614	SRS5467140	SAMN12876116	SRA969948	RNA-Seq	RANDOM	TRANSCRIPTOMIC	Broad Institute	0	0	9106706	12876116		NA		PAO1			pre-PatH_Cap_PSA_treatment	pre_PSA_gentamycin	pre_PSA_untreated	pre-PatH_Cap_PSA_treatment:pre_PSA_gentamycin	pre-PatH_Cap_PSA_treatment	wild_type	LB	mid-exponential
SRX6923930	2019-09-30 14:12:00	208964	Pseudomonas aeruginosa PAO1	287	1236	208964	Pseudomonas aeruginosa	PAIRED	ILLUMINA	Illumina HiSeq 2500	SRR10203890	SRP223733	PRJNA574614	574614	SRS5467140	SAMN12876116	SRA969948	RNA-Seq	RANDOM	TRANSCRIPTOMIC	Broad Institute	0	0	9106707	12876116		NA		PAO1			pre-PatH_Cap_PSA_treatment	pre_PSA_gentamycin	pre_PSA_untreated	pre-PatH_Cap_PSA_treatment:pre_PSA_gentamycin	pre-PatH_Cap_PSA_treatment	wild_type	LB	mid-exponential
SRX6923932	2019-09-30 14:12:00	208964	Pseudomonas aeruginosa PAO1	287	1236	208964	Pseudomonas aeruginosa	PAIRED	ILLUMINA	Illumina HiSeq 2500	SRR10203888	SRP223733	PRJNA574614	574614	SRS5467140	SAMN12876116	SRA969948	RNA-Seq	RANDOM	TRANSCRIPTOMIC	Broad Institute	0	0	9106709	12876116		NA		PAO1			pre-PatH_Cap_PSA_treatment	pre_PSA_gentamycin	pre_PSA_untreated	pre-PatH_Cap_PSA_treatment:pre_PSA_gentamycin	pre-PatH_Cap_PSA_treatment	wild_type	LB	mid-exponential
SRX6923933	2019-09-30 14:09:00	208964	Pseudomonas aeruginosa PAO1	287	1236	208964	Pseudomonas aeruginosa	PAIRED	ILLUMINA	Illumina HiSeq 2500	SRR10203887	SRP223733	PRJNA574614	574614	SRS5467144	SAMN12876117	SRA969948	RNA-Seq	RANDOM	TRANSCRIPTOMIC	Broad Institute	0	0	9106710	12876117		NA		PAO1			pre-PatH_Cap_PSA_treatment	pre_PSA_untreated	pre_PSA_untreated	pre-PatH_Cap_PSA_treatment:pre_PSA_untreted	pre-PatH_Cap_PSA_treatment	wild_type	LB	mid-exponential
SRX6923934	2019-09-30 14:12:00	208964	Pseudomonas aeruginosa PAO1	287	1236	208964	Pseudomonas aeruginosa	PAIRED	ILLUMINA	Illumina HiSeq 2500	SRR10203886	SRP223733	PRJNA574614	574614	SRS5467144	SAMN12876117	SRA969948	RNA-Seq	RANDOM	TRANSCRIPTOMIC	Broad Institute	0	0	9106711	12876117		NA		PAO1			pre-PatH_Cap_PSA_treatment	pre_PSA_untreated	pre_PSA_untreated	pre-PatH_Cap_PSA_treatment:pre_PSA_untreted	pre-PatH_Cap_PSA_treatment	wild_type	LB	mid-exponential
SRX6923935	2019-09-30 15:12:00	208964	Pseudomonas aeruginosa PAO1	287	1236	208964	Pseudomonas aeruginosa	PAIRED	ILLUMINA	Illumina HiSeq 2500	SRR10203885	SRP223733	PRJNA574614	574614	SRS5467144	SAMN12876117	SRA969948	RNA-Seq	RANDOM	TRANSCRIPTOMIC	Broad Institute	0	0	9106712	12876117		NA		PAO1			pre-PatH_Cap_PSA_treatment	pre_PSA_untreated	pre_PSA_untreated	pre-PatH_Cap_PSA_treatment:pre_PSA_untreted	pre-PatH_Cap_PSA_treatment	wild_type	LB	mid-exponential
SRX7058492	2019-12-31 00:08:00	208964	Pseudomonas aeruginosa PAO1	287	1236	208964	Pseudomonas aeruginosa	SINGLE	ILLUMINA	Illumina HiSeq 3000	SRR10348755	SRP227029	PRJNA579575	579575	SRS5574257	SAMN13116642	SRA985325	RNA-Seq	cDNA	TRANSCRIPTOMIC	University of Southern Mississippi	0	0	9277563	13116642		NA		PAO1			p-anisaldehyde_epigallocatechin_gallate	Microbe_Control_1	EGCG_pA_wt	p-anisaldehyde_epigallocatechin_gallate:Microbe_Control_1	p-anisaldehyde_epigallocatechin_gallate	wild_type	MHB	exponential
SRX7058494	2019-12-31 00:08:00	208964	Pseudomonas aeruginosa PAO1	287	1236	208964	Pseudomonas aeruginosa	SINGLE	ILLUMINA	Illumina HiSeq 3000	SRR10348753	SRP227029	PRJNA579575	579575	SRS5574258	SAMN13116647	SRA985325	RNA-Seq	cDNA	TRANSCRIPTOMIC	University of Southern Mississippi	0	0	9277565	13116647		NA		PAO1			p-anisaldehyde_epigallocatechin_gallate	Microbe_p-anisaldehyde	EGCG_pA_wt	p-anisaldehyde_epigallocatechin_gallate:Microbe_p-anisaldehyde	p-anisaldehyde_epigallocatechin_gallate	wild_type	MHB	exponential
SRX7058495	2019-12-31 00:08:00	208964	Pseudomonas aeruginosa PAO1	287	1236	208964	Pseudomonas aeruginosa	SINGLE	ILLUMINA	Illumina HiSeq 3000	SRR10348752	SRP227029	PRJNA579575	579575	SRS5574258	SAMN13116647	SRA985325	RNA-Seq	cDNA	TRANSCRIPTOMIC	University of Southern Mississippi	0	0	9277566	13116647		NA		PAO1			p-anisaldehyde_epigallocatechin_gallate	Microbe_p-anisaldehyde	EGCG_pA_wt	p-anisaldehyde_epigallocatechin_gallate:Microbe_p-anisaldehyde	p-anisaldehyde_epigallocatechin_gallate	wild_type	MHB	exponential
SRX7058509	2019-12-31 00:08:00	208964	Pseudomonas aeruginosa PAO1	287	1236	208964	Pseudomonas aeruginosa	SINGLE	ILLUMINA	Illumina HiSeq 3000	SRR10348738	SRP227029	PRJNA579575	579575	SRS5574263	SAMN13116643	SRA985325	RNA-Seq	cDNA	TRANSCRIPTOMIC	University of Southern Mississippi	0	0	9277580	13116643		NA		PAO1			p-anisaldehyde_epigallocatechin_gallate	Microbe_Control_1	EGCG_pA_wt	p-anisaldehyde_epigallocatechin_gallate:Microbe_Control_1	p-anisaldehyde_epigallocatechin_gallate	wild_type	MHB	exponential
SRX7940213	2020-08-13 16:24:00	208964	Pseudomonas aeruginosa PAO1	287	1236	208964	Pseudomonas aeruginosa	SINGLE	ILLUMINA	Illumina HiSeq 2500	SRR11336702	SRP253109	PRJNA613082	613082	SRS6330932	SAMN14392484	SRA1056021	RNA-Seq	cDNA	TRANSCRIPTOMIC	Molecular Biology and Biochemistry	0	0	10375366	14392484	GSE147132	32753509	32753509	PA01	wild type		relA-spoT_double-mutant	plank_WT_1	plank_WT_1	relA-spoT_double-mutant:plank_WT_1	relA-spoT_double-mutant	wild_type	2YT	exponential
SRX7940214	2020-08-13 16:24:00	208964	Pseudomonas aeruginosa PAO1	287	1236	208964	Pseudomonas aeruginosa	SINGLE	ILLUMINA	Illumina HiSeq 2500	SRR11336703	SRP253109	PRJNA613082	613082	SRS6330933	SAMN14392482	SRA1056021	RNA-Seq	cDNA	TRANSCRIPTOMIC	Molecular Biology and Biochemistry	0	0	10375367	14392482	GSE147132	32753509	32753509	PA01	wild type		relA-spoT_double-mutant	plank_WT_1	plank_WT_1	relA-spoT_double-mutant:plank_WT_1	relA-spoT_double-mutant	wild_type	2YT	exponential
SRX7940215	2020-08-13 16:24:00	208964	Pseudomonas aeruginosa PAO1	287	1236	208964	Pseudomonas aeruginosa	SINGLE	ILLUMINA	Illumina HiSeq 2500	SRR11336704	SRP253109	PRJNA613082	613082	SRS6330934	SAMN14392483	SRA1056021	RNA-Seq	cDNA	TRANSCRIPTOMIC	Molecular Biology and Biochemistry	0	0	10375368	14392483	GSE147132	32753509	32753509	PA01	wild type		relA-spoT_double-mutant	plank_WT_1	plank_WT_1	relA-spoT_double-mutant:plank_WT_1	relA-spoT_double-mutant	wild_type	2YT	exponential
SRX7940216	2020-08-13 16:24:00	208964	Pseudomonas aeruginosa PAO1	287	1236	208964	Pseudomonas aeruginosa	SINGLE	ILLUMINA	Illumina HiSeq 2500	SRR11336705	SRP253109	PRJNA613082	613082	SRS6330935	SAMN14392487	SRA1056021	RNA-Seq	cDNA	TRANSCRIPTOMIC	Molecular Biology and Biochemistry	0	0	10375369	14392487	GSE147132	32753509	32753509	PA01	relA-spoT double mutant		relA-spoT_double-mutant	plank_rel-spot	plank_WT_1	relA-spoT_double-mutant:plank_rel-spot	relA-spoT_double-mutant	wild_type	2YT	exponential
SRX7940217	2020-08-13 16:24:00	208964	Pseudomonas aeruginosa PAO1	287	1236	208964	Pseudomonas aeruginosa	SINGLE	ILLUMINA	Illumina HiSeq 2500	SRR11336706	SRP253109	PRJNA613082	613082	SRS6330936	SAMN14392486	SRA1056021	RNA-Seq	cDNA	TRANSCRIPTOMIC	Molecular Biology and Biochemistry	0	0	10375370	14392486	GSE147132	32753509	32753509	PA01	relA-spoT double mutant		relA-spoT_double-mutant	plank_rel-spot	plank_WT_1	relA-spoT_double-mutant:plank_rel-spot	relA-spoT_double-mutant	wild_type	2YT	exponential
SRX8143226	2020-04-22 16:10:00	208964	Pseudomonas aeruginosa PAO1	287	1236	208964	Pseudomonas aeruginosa	PAIRED	ILLUMINA	Illumina HiSeq 2500	SRR11575106	SRP257531	PRJNA626622	626622	SRS6506137	SAMN14646045	SRA1067177	RNA-Seq	cDNA	TRANSCRIPTOMIC	Lee Kong Chian School of Medicine	0	0	10620459	14646045	GSE148955	NA		PAO1	wild type		Testosterone_treatment	Testosterone_Control	Testosterone_Control	Testosterone_treatment:Testosterone_Control	Testosterone_treatment	wild_type	TSB	exponential
SRX8143227	2020-04-22 16:10:00	208964	Pseudomonas aeruginosa PAO1	287	1236	208964	Pseudomonas aeruginosa	PAIRED	ILLUMINA	Illumina HiSeq 2500	SRR11575107	SRP257531	PRJNA626622	626622	SRS6506138	SAMN14646044	SRA1067177	RNA-Seq	cDNA	TRANSCRIPTOMIC	Lee Kong Chian School of Medicine	0	0	10620460	14646044	GSE148955	NA		PAO1	wild type		Testosterone_treatment	Testosterone_Control	Testosterone_Control	Testosterone_treatment:Testosterone_Control	Testosterone_treatment	wild_type	TSB	exponential
SRX8143228	2020-04-22 16:10:00	208964	Pseudomonas aeruginosa PAO1	287	1236	208964	Pseudomonas aeruginosa	PAIRED	ILLUMINA	Illumina HiSeq 2500	SRR11575108	SRP257531	PRJNA626622	626622	SRS6506139	SAMN14646043	SRA1067177	RNA-Seq	cDNA	TRANSCRIPTOMIC	Lee Kong Chian School of Medicine	0	0	10620461	14646043	GSE148955	NA		PAO1	wild type		Testosterone_treatment	Testosterone_2.5	Testosterone_Control	Testosterone_treatment:Testosterone_2.5	Testosterone_treatment	wild_type	TSB	exponential
SRX8143229	2020-04-22 16:10:00	208964	Pseudomonas aeruginosa PAO1	287	1236	208964	Pseudomonas aeruginosa	PAIRED	ILLUMINA	Illumina HiSeq 2500	SRR11575109	SRP257531	PRJNA626622	626622	SRS6506140	SAMN14646042	SRA1067177	RNA-Seq	cDNA	TRANSCRIPTOMIC	Lee Kong Chian School of Medicine	0	0	10620462	14646042	GSE148955	NA		PAO1	wild type		Testosterone_treatment	Testosterone_2.5	Testosterone_Control	Testosterone_treatment:Testosterone_2.5	Testosterone_treatment	wild_type	TSB	exponential
SRX8639787	2020-07-01 16:45:00	208964	Pseudomonas aeruginosa PAO1	287	1236	208964	Pseudomonas aeruginosa	SINGLE	ILLUMINA	NextSeq 550	SRR12118056	SRP269357	PRJNA643216	643216	SRS6924565	SAMN15404541	SRA1092923	RNA-Seq	cDNA	TRANSCRIPTOMIC	National Center for Toxicological Research	0	0	11227883	15404541	GSE153546	NA		PAO1	Antibiotics_Biofilm		Antibiotics_impregnated_catheters	PA01_Planktonic_Ctrl	PA01_Planktonic_Ctrl	Antibiotics_impregnated_catheters:PA01_Planktonic_Ctrl	Antibiotics_impregnated_catheters	wild_type	NA	NA
SRX8639788	2020-07-01 16:45:00	208964	Pseudomonas aeruginosa PAO1	287	1236	208964	Pseudomonas aeruginosa	SINGLE	ILLUMINA	NextSeq 550	SRR12118057	SRP269357	PRJNA643216	643216	SRS6924566	SAMN15404539	SRA1092923	RNA-Seq	cDNA	TRANSCRIPTOMIC	National Center for Toxicological Research	0	0	11227884	15404539	GSE153546	NA		PAO1	Antibiotics_Biofilm		Antibiotics_impregnated_catheters	PA01_Planktonic_Ctrl	PA01_Planktonic_Ctrl	Antibiotics_impregnated_catheters:PA01_Planktonic_Ctrl	Antibiotics_impregnated_catheters	wild_type	NA	NA
SRX8639789	2020-07-01 16:45:00	208964	Pseudomonas aeruginosa PAO1	287	1236	208964	Pseudomonas aeruginosa	SINGLE	ILLUMINA	NextSeq 550	SRR12118058	SRP269357	PRJNA643216	643216	SRS6924567	SAMN15404538	SRA1092923	RNA-Seq	cDNA	TRANSCRIPTOMIC	National Center for Toxicological Research	0	0	11227885	15404538	GSE153546	NA		PAO1	Antibiotics_Biofilm		Antibiotics_impregnated_catheters	PA01_Biofilm_Ctrl	PA01_Planktonic_Ctrl	Antibiotics_impregnated_catheters:PA01_Biofilm_Ctrl	Antibiotics_impregnated_catheters	wild_type	NA	NA
SRX8639790	2020-07-01 16:45:00	208964	Pseudomonas aeruginosa PAO1	287	1236	208964	Pseudomonas aeruginosa	SINGLE	ILLUMINA	NextSeq 550	SRR12118059	SRP269357	PRJNA643216	643216	SRS6924568	SAMN15404536	SRA1092923	RNA-Seq	cDNA	TRANSCRIPTOMIC	National Center for Toxicological Research	0	0	11227886	15404536	GSE153546	NA		PAO1	Antibiotics_Biofilm		Antibiotics_impregnated_catheters	PA01_Biofilm_Ctrl	PA01_Planktonic_Ctrl	Antibiotics_impregnated_catheters:PA01_Biofilm_Ctrl	Antibiotics_impregnated_catheters	wild_type	NA	NA
SRX8639791	2020-07-01 16:45:00	208964	Pseudomonas aeruginosa PAO1	287	1236	208964	Pseudomonas aeruginosa	SINGLE	ILLUMINA	NextSeq 550	SRR12118060	SRP269357	PRJNA643216	643216	SRS6924569	SAMN15404534	SRA1092923	RNA-Seq	cDNA	TRANSCRIPTOMIC	National Center for Toxicological Research	0	0	11227887	15404534	GSE153546	NA		PAO1	Antibiotics_Biofilm		Antibiotics_impregnated_catheters	PA01_Biofilm_Ctrl	PA01_Planktonic_Ctrl	Antibiotics_impregnated_catheters:PA01_Biofilm_Ctrl	Antibiotics_impregnated_catheters	wild_type	NA	NA
SRX8639792	2020-07-01 16:45:00	208964	Pseudomonas aeruginosa PAO1	287	1236	208964	Pseudomonas aeruginosa	SINGLE	ILLUMINA	NextSeq 550	SRR12118061	SRP269357	PRJNA643216	643216	SRS6924570	SAMN15404532	SRA1092923	RNA-Seq	cDNA	TRANSCRIPTOMIC	National Center for Toxicological Research	0	0	11227888	15404532	GSE153546	NA		PAO1	Antibiotics_Biofilm		Antibiotics_impregnated_catheters	PA01_Biofilm_Ctrl	PA01_Planktonic_Ctrl	Antibiotics_impregnated_catheters:PA01_Biofilm_Ctrl	Antibiotics_impregnated_catheters	wild_type	NA	NA
SRX8639793	2020-07-01 16:45:00	208964	Pseudomonas aeruginosa PAO1	287	1236	208964	Pseudomonas aeruginosa	SINGLE	ILLUMINA	NextSeq 550	SRR12118062	SRP269357	PRJNA643216	643216	SRS6924571	SAMN15404530	SRA1092923	RNA-Seq	cDNA	TRANSCRIPTOMIC	National Center for Toxicological Research	0	0	11227889	15404530	GSE153546	NA		PAO1	Antibiotics_Biofilm		Antibiotics_impregnated_catheters	PA01_Planktonic_Clin-Rif	PA01_Planktonic_Ctrl	Antibiotics_impregnated_catheters:PA01_Planktonic_Clin-Rif	Antibiotics_impregnated_catheters	wild_type	NA	NA
SRX8639794	2020-07-01 16:45:00	208964	Pseudomonas aeruginosa PAO1	287	1236	208964	Pseudomonas aeruginosa	SINGLE	ILLUMINA	NextSeq 550	SRR12118063	SRP269357	PRJNA643216	643216	SRS6924572	SAMN15404528	SRA1092923	RNA-Seq	cDNA	TRANSCRIPTOMIC	National Center for Toxicological Research	0	0	11227890	15404528	GSE153546	NA		PAO1	Antibiotics_Biofilm		Antibiotics_impregnated_catheters	PA01_Planktonic_Clin-Rif	PA01_Planktonic_Ctrl	Antibiotics_impregnated_catheters:PA01_Planktonic_Clin-Rif	Antibiotics_impregnated_catheters	wild_type	NA	NA
SRX8639795	2020-07-01 16:45:00	208964	Pseudomonas aeruginosa PAO1	287	1236	208964	Pseudomonas aeruginosa	SINGLE	ILLUMINA	NextSeq 550	SRR12118064	SRP269357	PRJNA643216	643216	SRS6924573	SAMN15404527	SRA1092923	RNA-Seq	cDNA	TRANSCRIPTOMIC	National Center for Toxicological Research	0	0	11227891	15404527	GSE153546	NA		PAO1	Antibiotics_Biofilm		Antibiotics_impregnated_catheters	PA01_Planktonic_Clin-Rif	PA01_Planktonic_Ctrl	Antibiotics_impregnated_catheters:PA01_Planktonic_Clin-Rif	Antibiotics_impregnated_catheters	wild_type	NA	NA
SRX8639796	2020-07-01 16:45:00	208964	Pseudomonas aeruginosa PAO1	287	1236	208964	Pseudomonas aeruginosa	SINGLE	ILLUMINA	NextSeq 550	SRR12118065	SRP269357	PRJNA643216	643216	SRS6924574	SAMN15404525	SRA1092923	RNA-Seq	cDNA	TRANSCRIPTOMIC	National Center for Toxicological Research	0	0	11227892	15404525	GSE153546	NA		PAO1	Antibiotics_Biofilm		Antibiotics_impregnated_catheters	PA01_Planktonic_Clin-Rif	PA01_Planktonic_Ctrl	Antibiotics_impregnated_catheters:PA01_Planktonic_Clin-Rif	Antibiotics_impregnated_catheters	wild_type	NA	NA
SRX8639797	2020-07-01 16:45:00	208964	Pseudomonas aeruginosa PAO1	287	1236	208964	Pseudomonas aeruginosa	SINGLE	ILLUMINA	NextSeq 550	SRR12118066	SRP269357	PRJNA643216	643216	SRS6924575	SAMN15404523	SRA1092923	RNA-Seq	cDNA	TRANSCRIPTOMIC	National Center for Toxicological Research	0	0	11227893	15404523	GSE153546	NA		PAO1	Antibiotics_Biofilm		Antibiotics_impregnated_catheters	PA01_Biofilm_Clin-Rif	PA01_Planktonic_Ctrl	Antibiotics_impregnated_catheters:PA01_Biofilm_Clin-Rif	Antibiotics_impregnated_catheters	wild_type	NA	NA
SRX8639798	2020-07-01 16:45:00	208964	Pseudomonas aeruginosa PAO1	287	1236	208964	Pseudomonas aeruginosa	SINGLE	ILLUMINA	NextSeq 550	SRR12118067	SRP269357	PRJNA643216	643216	SRS6924576	SAMN15404567	SRA1092923	RNA-Seq	cDNA	TRANSCRIPTOMIC	National Center for Toxicological Research	0	0	11227894	15404567	GSE153546	NA		PAO1	Antibiotics_Biofilm		Antibiotics_impregnated_catheters	PA01_Biofilm_Clin-Rif	PA01_Planktonic_Ctrl	Antibiotics_impregnated_catheters:PA01_Biofilm_Clin-Rif	Antibiotics_impregnated_catheters	wild_type	NA	NA
SRX8639800	2020-07-01 16:45:00	208964	Pseudomonas aeruginosa PAO1	287	1236	208964	Pseudomonas aeruginosa	SINGLE	ILLUMINA	NextSeq 550	SRR12118069	SRP269357	PRJNA643216	643216	SRS6924578	SAMN15404564	SRA1092923	RNA-Seq	cDNA	TRANSCRIPTOMIC	National Center for Toxicological Research	0	0	11227896	15404564	GSE153546	NA		PAO1	Antibiotics_Biofilm		Antibiotics_impregnated_catheters	PA01_Biofilm_Clin-Rif	PA01_Planktonic_Ctrl	Antibiotics_impregnated_catheters:PA01_Biofilm_Clin-Rif	Antibiotics_impregnated_catheters	wild_type	NA	NA
SRX540108	2014-06-20 07:29:00	287	Pseudomonas aeruginosa	287	1236	287	Pseudomonas aeruginosa	PAIRED	ILLUMINA	Illumina MiSeq	SRR1283219	SRP041868	PRJNA246577	246577	SRS605137	SAMN02768595	SRA163415	RNA-Seq	unspecified	TRANSCRIPTOMIC	Singapore Centre for Environmental Life Sciences Engineering	0	769990				NA	PA01	PAO1	wildtype	NC_002516.2	Dispersed_cells	PAO1_dispersed_wt	PAO1_dispersed_wt	Dispersed_cells:PAO1_dispersed_wt	Dispersed_cells	wild_type	NA	NA
SRX540109	2014-06-21	287	Pseudomonas aeruginosa	287	1236	287	Pseudomonas aeruginosa	PAIRED	ILLUMINA	Illumina MiSeq	SRR1283220	SRP041868	PRJNA246577	246577	SRS605138	SAMN02768596	SRA163415	RNA-Seq	unspecified	TRANSCRIPTOMIC	Singapore Centre for Environmental Life Sciences Engineering	0	769991				NA	PA01	PAO1	wildtype	NC_002516.2	Dispersed_cells	PAO1_dispersed_wt	PAO1_dispersed_wt	Dispersed_cells:PAO1_dispersed_wt	Dispersed_cells	wild_type	NA	NA
SRX540110	2014-06-21	287	Pseudomonas aeruginosa	287	1236	287	Pseudomonas aeruginosa	PAIRED	ILLUMINA	Illumina MiSeq	SRR1283221	SRP041868	PRJNA246577	246577	SRS605139	SAMN02768597	SRA163415	RNA-Seq	unspecified	TRANSCRIPTOMIC	Singapore Centre for Environmental Life Sciences Engineering	0	769992				NA	PAO1/pBAD-yhjH	PAO1	pBAD-yhjH	NC_002516.2	Dispersed_cells	PyhjH_dispersed	PAO1_dispersed_wt	Dispersed_cells:PyhjH_dispersed	Dispersed_cells	wild_type	NA	NA
SRX540111	2014-06-21	287	Pseudomonas aeruginosa	287	1236	287	Pseudomonas aeruginosa	PAIRED	ILLUMINA	Illumina MiSeq	SRR1283222	SRP041868	PRJNA246577	246577	SRS605140	SAMN02768598	SRA163415	RNA-Seq	unspecified	TRANSCRIPTOMIC	Singapore Centre for Environmental Life Sciences Engineering	0	769993				NA	PAO1/pBAD-yhjH	PAO1	pBAD-yhjH	NC_002516.2	Dispersed_cells	PyhjH_dispersed	PAO1_dispersed_wt	Dispersed_cells:PyhjH_dispersed	Dispersed_cells	wild_type	NA	NA
SRX540112	2014-06-21	287	Pseudomonas aeruginosa	287	1236	287	Pseudomonas aeruginosa	PAIRED	ILLUMINA	Illumina MiSeq	SRR1283223	SRP041868	PRJNA246577	246577	SRS605141	SAMN02768599	SRA163415	RNA-Seq	unspecified	TRANSCRIPTOMIC	Singapore Centre for Environmental Life Sciences Engineering	0	769994				NA	PA01	PAO1	wildtype	NC_002516.2	Dispersed_cells	PA01_Planktonic	PAO1_dispersed_wt	Dispersed_cells:PA01_Planktonic	Dispersed_cells	wild_type	NA	NA
SRX540113	2014-06-21	287	Pseudomonas aeruginosa	287	1236	287	Pseudomonas aeruginosa	PAIRED	ILLUMINA	Illumina MiSeq	SRR1283224	SRP041868	PRJNA246577	246577	SRS605142	SAMN02768600	SRA163415	RNA-Seq	unspecified	TRANSCRIPTOMIC	Singapore Centre for Environmental Life Sciences Engineering	0	769995				NA	PA01	PAO1	wildtype	NC_002516.2	Dispersed_cells	PA01_Planktonic	PAO1_dispersed_wt	Dispersed_cells:PA01_Planktonic	Dispersed_cells	wild_type	NA	NA
SRX540114	2014-06-21	287	Pseudomonas aeruginosa	287	1236	287	Pseudomonas aeruginosa	PAIRED	ILLUMINA	Illumina MiSeq	SRR1283225	SRP041868	PRJNA246577	246577	SRS605143	SAMN02768601	SRA163415	RNA-Seq	unspecified	TRANSCRIPTOMIC	Singapore Centre for Environmental Life Sciences Engineering	0	769996				NA	PA01	PAO1	wildtype	NC_002516.2	Dispersed_cells	PAO1_Biofilm	PAO1_dispersed_wt	Dispersed_cells:PAO1_Biofilm	Dispersed_cells	wild_type	NA	NA
SRX540115	2014-06-21	287	Pseudomonas aeruginosa	287	1236	287	Pseudomonas aeruginosa	PAIRED	ILLUMINA	Illumina MiSeq	SRR1283226	SRP041868	PRJNA246577	246577	SRS605144	SAMN02768602	SRA163415	RNA-Seq	unspecified	TRANSCRIPTOMIC	Singapore Centre for Environmental Life Sciences Engineering	0	769997				NA	PA01	PAO1	wildtype	NC_002516.2	Dispersed_cells	PAO1_Biofilm	PAO1_dispersed_wt	Dispersed_cells:PAO1_Biofilm	Dispersed_cells	wild_type	NA	NA
SRX2662717	2018-02-01 00:10:00	208964	Pseudomonas aeruginosa PAO1	287	1236	208964	Pseudomonas aeruginosa	PAIRED	ILLUMINA	Illumina HiSeq 2000	SRR5367450	SRP102339	PRJNA360055	360055	SRS2064682	SAMN06628917	SRA548594	RNA-Seq	PCR	TRANSCRIPTOMIC	Sichuan University	0	0	3847691	6628917		NA		PAO1		NC_002516.2	Lung_infection_transcriptome	PA01_LS1	PA01_CS1	Lung_infection_transcriptome:PA01_LS1	Lung_infection_transcriptome	wild_type	NA	NA
SRX2662718	2018-02-01 00:10:00	208964	Pseudomonas aeruginosa PAO1	287	1236	208964	Pseudomonas aeruginosa	PAIRED	ILLUMINA	Illumina HiSeq 2000	SRR5367451	SRP102339	PRJNA360055	360055	SRS2064682	SAMN06628917	SRA548594	RNA-Seq	PCR	TRANSCRIPTOMIC	Sichuan University	0	0	3847692	6628917		NA		PAO1		NC_002516.2	Lung_infection_transcriptome	PA01_LS1	PA01_CS1	Lung_infection_transcriptome:PA01_LS1	Lung_infection_transcriptome	wild_type	NA	NA
SRX2662721	2018-02-01 00:10:00	208964	Pseudomonas aeruginosa PAO1	287	1236	208964	Pseudomonas aeruginosa	PAIRED	ILLUMINA	Illumina HiSeq 2000	SRR5367454	SRP102339	PRJNA360055	360055	SRS2064682	SAMN06628917	SRA548594	RNA-Seq	PCR	TRANSCRIPTOMIC	Sichuan University	0	0	3847695	6628917		NA		PAO1		NC_002516.2	Lung_infection_transcriptome	PA01_CS1	PA01_CS1	Lung_infection_transcriptome:PA01_CS1	Lung_infection_transcriptome	wild_type	NA	NA
SRX2662722	2018-02-01 00:10:00	208964	Pseudomonas aeruginosa PAO1	287	1236	208964	Pseudomonas aeruginosa	PAIRED	ILLUMINA	Illumina HiSeq 2000	SRR5367455	SRP102339	PRJNA360055	360055	SRS2064682	SAMN06628917	SRA548594	RNA-Seq	PCR	TRANSCRIPTOMIC	Sichuan University	0	0	3847696	6628917		NA		PAO1		NC_002516.2	Lung_infection_transcriptome	PA01_CS1	PA01_CS1	Lung_infection_transcriptome:PA01_CS1	Lung_infection_transcriptome	wild_type	NA	NA
SRX591667	2014-06-15 12:59:00	208964	Pseudomonas aeruginosa PAO1	287	1236	208964	Pseudomonas aeruginosa	PAIRED	ILLUMINA	Illumina HiSeq 2500	SRR1382017	SRP043146	PRJNA252560	252560	SRS634911	SAMN02851334	SRA170142	RNA-Seq	cDNA	TRANSCRIPTOMIC	Institute of Microbiology	0	838283	GSE58390	GSM1409765	24637685	24637685	PAO1	PAO1	wild type	NC_002516.2	ampC_mutation	PA_Cef_taz_wt	PA_Cef_taz_wt	ampC_mutation:PA_Cef_taz_wt	ampC_mutation	wild_type	LB	exponential
SRX591668	2014-06-15 12:59:00	208964	Pseudomonas aeruginosa PAO1	287	1236	208964	Pseudomonas aeruginosa	PAIRED	ILLUMINA	Illumina HiSeq 2500	SRR1382018	SRP043146	PRJNA252560	252560	SRS634912	SAMN02851336	SRA170142	RNA-Seq	cDNA	TRANSCRIPTOMIC	Institute of Microbiology	0	838284	GSE58390	GSM1409766	24637685	24637685	PAO1_‚Äö√†√úmutS	PAO1	mutant	NC_002516.2	ampC_mutation	PA_mutS_Cef_taz	PA_Cef_taz_wt	ampC_mutation:PA_mutS_Cef_taz	ampC_mutation	wild_type	LB	exponential
SRX591669	2014-06-15 12:59:00	208964	Pseudomonas aeruginosa PAO1	287	1236	208964	Pseudomonas aeruginosa	PAIRED	ILLUMINA	Illumina HiSeq 2500	SRR1382019	SRP043146	PRJNA252560	252560	SRS634913	SAMN02851344	SRA170142	RNA-Seq	cDNA	TRANSCRIPTOMIC	Institute of Microbiology	0	838285	GSE58390	GSM1409767	24637685	24637685	PAO1_‚Äö√†√úmutS	PAO1	mutant	NC_002516.2	ampC_mutation	PA_mutS	PA_Cef_taz_wt	ampC_mutation:PA_mutS	ampC_mutation	wild_type	LB	exponential
SRX591670	2014-06-15 12:59:00	208964	Pseudomonas aeruginosa PAO1	287	1236	208964	Pseudomonas aeruginosa	PAIRED	ILLUMINA	Illumina HiSeq 2500	SRR1382020	SRP043146	PRJNA252560	252560	SRS634914	SAMN02851335	SRA170142	RNA-Seq	cDNA	TRANSCRIPTOMIC	Institute of Microbiology	0	838286	GSE58390	GSM1409768	24637685	24637685	PAO1_‚Äö√†√úmutS	PAO1	mutant	NC_002516.2	ampC_mutation	PA_mutS	PA_Cef_taz_wt	ampC_mutation:PA_mutS	ampC_mutation	wild_type	LB	exponential
SRX591671	2014-06-15 12:59:00	208964	Pseudomonas aeruginosa PAO1	287	1236	208964	Pseudomonas aeruginosa	PAIRED	ILLUMINA	Illumina HiSeq 2500	SRR1382021	SRP043146	PRJNA252560	252560	SRS634915	SAMN02851342	SRA170142	RNA-Seq	cDNA	TRANSCRIPTOMIC	Institute of Microbiology	0	838287	GSE58390	GSM1409769	24637685	24637685	PAO1_‚Äö√†√úmutS	PAO1	mutant	NC_002516.2	ampC_mutation	PA_mutS	PA_Cef_taz_wt	ampC_mutation:PA_mutS	ampC_mutation	wild_type	LB	exponential
SRX591675	2014-06-15 12:59:00	208964	Pseudomonas aeruginosa PAO1	287	1236	208964	Pseudomonas aeruginosa	PAIRED	ILLUMINA	Illumina HiSeq 2500	SRR1382025	SRP043146	PRJNA252560	252560	SRS634919	SAMN02851343	SRA170142	RNA-Seq	cDNA	TRANSCRIPTOMIC	Institute of Microbiology	0	838291	GSE58390	GSM1409773	24637685	24637685	PAO1	PAO1	wild type	NC_002516.2	ampC_mutation	PA_Cef_taz_wt	PA_Cef_taz_wt	ampC_mutation:PA_Cef_taz_wt	ampC_mutation	wild_type	LB	exponential
SRX591676	2014-06-15 12:59:00	208964	Pseudomonas aeruginosa PAO1	287	1236	208964	Pseudomonas aeruginosa	PAIRED	ILLUMINA	Illumina HiSeq 2500	SRR1382026	SRP043146	PRJNA252560	252560	SRS634920	SAMN02851339	SRA170142	RNA-Seq	cDNA	TRANSCRIPTOMIC	Institute of Microbiology	0	838292	GSE58390	GSM1409774	24637685	24637685	PAO1_‚Äö√†√úmutS	PAO1	mutant	NC_002516.2	ampC_mutation	PA_mutS_Cef_taz	PA_Cef_taz_wt	ampC_mutation:PA_mutS_Cef_taz	ampC_mutation	wild_type	LB	exponential
SRX591677	2014-06-15 12:59:00	208964	Pseudomonas aeruginosa PAO1	287	1236	208964	Pseudomonas aeruginosa	PAIRED	ILLUMINA	Illumina HiSeq 2500	SRR1382027	SRP043146	PRJNA252560	252560	SRS634921	SAMN02851341	SRA170142	RNA-Seq	cDNA	TRANSCRIPTOMIC	Institute of Microbiology	0	838293	GSE58390	GSM1409775	24637685	24637685	PAO1_‚Äö√†√úmutS	PAO1	mutant	NC_002516.2	ampC_mutation	PA_mutS	PA_Cef_taz_wt	ampC_mutation:PA_mutS	ampC_mutation	wild_type	LB	exponential
SRX591678	2014-06-15 12:59:00	208964	Pseudomonas aeruginosa PAO1	287	1236	208964	Pseudomonas aeruginosa	PAIRED	ILLUMINA	Illumina HiSeq 2500	SRR1382028	SRP043146	PRJNA252560	252560	SRS634922	SAMN02851345	SRA170142	RNA-Seq	cDNA	TRANSCRIPTOMIC	Institute of Microbiology	0	838294	GSE58390	GSM1409776	24637685	24637685	PAO1_‚Äö√†√úmutS	PAO1	mutant	NC_002516.2	ampC_mutation	PA_mutS	PA_Cef_taz_wt	ampC_mutation:PA_mutS	ampC_mutation	wild_type	LB	exponential
SRX591679	2014-06-15 12:59:00	208964	Pseudomonas aeruginosa PAO1	287	1236	208964	Pseudomonas aeruginosa	PAIRED	ILLUMINA	Illumina HiSeq 2500	SRR1382029	SRP043146	PRJNA252560	252560	SRS634923	SAMN02851337	SRA170142	RNA-Seq	cDNA	TRANSCRIPTOMIC	Institute of Microbiology	0	838295	GSE58390	GSM1409777	24637685	24637685	PAO1_‚Äö√†√úmutS	PAO1	mutant	NC_002516.2	ampC_mutation	PA_mutS	PA_Cef_taz_wt	ampC_mutation:PA_mutS	ampC_mutation	wild_type	LB	exponential
ERX541575	2014-09-07 01:24:00	287	Pseudomonas aeruginosa	287	1236	287	Pseudomonas aeruginosa	PAIRED	ILLUMINA	Illumina HiSeq 2000	ERR583488	ERP006680	PRJEB6998	260437	ERS530359	SAMEA2708957	ERA349965	RNA-Seq	size fractionation	TRANSCRIPTOMIC	Technical University of Denmark	500	0	979824	3023187		25213728	25213728	PA01		NC_002516.2	asRNA_osmotic_oxidative_antibiotics	asRNA_Ceftazidime	asRNA_NaCl	asRNA_osmotic_oxidative_antibiotics:asRNA_Ceftazidime	asRNA_osmotic_oxidative_antibiotics	wild_type	LB	early-stationary
ERX541576	2014-09-07 01:24:00	287	Pseudomonas aeruginosa	287	1236	287	Pseudomonas aeruginosa	PAIRED	ILLUMINA	Illumina HiSeq 2000	ERR583489	ERP006680	PRJEB6998	260437	ERS530360	SAMEA2708958	ERA349965	RNA-Seq	size fractionation	TRANSCRIPTOMIC	Technical University of Denmark	500	0	979825	3023182		25213728	25213728	PA01		NC_002516.2	asRNA_osmotic_oxidative_antibiotics	asRNA_Ceftazidime	asRNA_NaCl	asRNA_osmotic_oxidative_antibiotics:asRNA_Ceftazidime	asRNA_osmotic_oxidative_antibiotics	wild_type	LB	early-stationary
ERX541577	2014-09-07 01:24:00	287	Pseudomonas aeruginosa	287	1236	287	Pseudomonas aeruginosa	PAIRED	ILLUMINA	Illumina HiSeq 2000	ERR583490	ERP006680	PRJEB6998	260437	ERS530361	SAMEA2708959	ERA349965	RNA-Seq	size fractionation	TRANSCRIPTOMIC	Technical University of Denmark	500	0	979826	3023207		25213728	25213728	PA01		NC_002516.2	asRNA_osmotic_oxidative_antibiotics	asRNA_Ciprofloxacin	asRNA_NaCl	asRNA_osmotic_oxidative_antibiotics:asRNA_Ciprofloxacin	asRNA_osmotic_oxidative_antibiotics	wild_type	LB	early-stationary
ERX541578	2014-09-07 01:24:00	287	Pseudomonas aeruginosa	287	1236	287	Pseudomonas aeruginosa	PAIRED	ILLUMINA	Illumina HiSeq 2000	ERR583491	ERP006680	PRJEB6998	260437	ERS530362	SAMEA2708960	ERA349965	RNA-Seq	size fractionation	TRANSCRIPTOMIC	Technical University of Denmark	500	0	979827	3023188		25213728	25213728	PA01		NC_002516.2	asRNA_osmotic_oxidative_antibiotics	asRNA_Ciprofloxacin	asRNA_NaCl	asRNA_osmotic_oxidative_antibiotics:asRNA_Ciprofloxacin	asRNA_osmotic_oxidative_antibiotics	wild_type	LB	early-stationary
ERX541585	2014-09-07 01:24:00	287	Pseudomonas aeruginosa	287	1236	287	Pseudomonas aeruginosa	PAIRED	ILLUMINA	Illumina HiSeq 2000	ERR583498	ERP006680	PRJEB6998	260437	ERS530369	SAMEA2708967	ERA349965	RNA-Seq	size fractionation	TRANSCRIPTOMIC	Technical University of Denmark	500	0	979834	3023195		25213728	25213728	PA01		NC_002516.2	asRNA_osmotic_oxidative_antibiotics	asRNA_Meropenem	asRNA_NaCl	asRNA_osmotic_oxidative_antibiotics:asRNA_Meropenem	asRNA_osmotic_oxidative_antibiotics	wild_type	LB	early-stationary
ERX541586	2014-09-07 01:24:00	287	Pseudomonas aeruginosa	287	1236	287	Pseudomonas aeruginosa	PAIRED	ILLUMINA	Illumina HiSeq 2000	ERR583499	ERP006680	PRJEB6998	260437	ERS530370	SAMEA2708968	ERA349965	RNA-Seq	size fractionation	TRANSCRIPTOMIC	Technical University of Denmark	500	0	979835	3023196		25213728	25213728	PA01		NC_002516.2	asRNA_osmotic_oxidative_antibiotics	asRNA_Meropenem	asRNA_NaCl	asRNA_osmotic_oxidative_antibiotics:asRNA_Meropenem	asRNA_osmotic_oxidative_antibiotics	wild_type	LB	early-stationary
ERX541587	2014-09-07 01:24:00	287	Pseudomonas aeruginosa	287	1236	287	Pseudomonas aeruginosa	PAIRED	ILLUMINA	Illumina HiSeq 2000	ERR583500	ERP006680	PRJEB6998	260437	ERS530371	SAMEA2708969	ERA349965	RNA-Seq	size fractionation	TRANSCRIPTOMIC	Technical University of Denmark	500	0	979836	3023197		25213728	25213728	PA01		NC_002516.2	asRNA_osmotic_oxidative_antibiotics	asRNA_NaCl	asRNA_NaCl	asRNA_osmotic_oxidative_antibiotics:asRNA_NaCl	asRNA_osmotic_oxidative_antibiotics	wild_type	LB	early-stationary
ERX541588	2014-09-07 01:24:00	287	Pseudomonas aeruginosa	287	1236	287	Pseudomonas aeruginosa	PAIRED	ILLUMINA	Illumina HiSeq 2000	ERR583501	ERP006680	PRJEB6998	260437	ERS530372	SAMEA2708970	ERA349965	RNA-Seq	size fractionation	TRANSCRIPTOMIC	Technical University of Denmark	500	0	979837	3023198		25213728	25213728	PA01		NC_002516.2	asRNA_osmotic_oxidative_antibiotics	asRNA_NaCl	asRNA_NaCl	asRNA_osmotic_oxidative_antibiotics:asRNA_NaCl	asRNA_osmotic_oxidative_antibiotics	wild_type	LB	early-stationary
ERX541593	2014-09-07 01:24:00	287	Pseudomonas aeruginosa	287	1236	287	Pseudomonas aeruginosa	PAIRED	ILLUMINA	Illumina HiSeq 2000	ERR583506	ERP006680	PRJEB6998	260437	ERS530377	SAMEA2708975	ERA349965	RNA-Seq	size fractionation	TRANSCRIPTOMIC	Technical University of Denmark	500	0	979842	3023203		25213728	25213728	PA01		NC_002516.2	asRNA_osmotic_oxidative_antibiotics	asRNA_Tetracyclin	asRNA_NaCl	asRNA_osmotic_oxidative_antibiotics:asRNA_Tetracyclin	asRNA_osmotic_oxidative_antibiotics	wild_type	LB	early-stationary
ERX541594	2014-09-07 01:24:00	287	Pseudomonas aeruginosa	287	1236	287	Pseudomonas aeruginosa	PAIRED	ILLUMINA	Illumina HiSeq 2000	ERR583507	ERP006680	PRJEB6998	260437	ERS530378	SAMEA2708976	ERA349965	RNA-Seq	size fractionation	TRANSCRIPTOMIC	Technical University of Denmark	500	0	979843	3023204		25213728	25213728	PA01		NC_002516.2	asRNA_osmotic_oxidative_antibiotics	asRNA_Tetracyclin	asRNA_NaCl	asRNA_osmotic_oxidative_antibiotics:asRNA_Tetracyclin	asRNA_osmotic_oxidative_antibiotics	wild_type	LB	early-stationary
ERX541595	2014-09-07 01:24:00	287	Pseudomonas aeruginosa	287	1236	287	Pseudomonas aeruginosa	PAIRED	ILLUMINA	Illumina HiSeq 2000	ERR583508	ERP006680	PRJEB6998	260437	ERS530379	SAMEA2708977	ERA349965	RNA-Seq	size fractionation	TRANSCRIPTOMIC	Technical University of Denmark	500	0	979844	3023205		25213728	25213728	PA01		NC_002516.2	asRNA_osmotic_oxidative_antibiotics	asRNA_Tobramycin	asRNA_NaCl	asRNA_osmotic_oxidative_antibiotics:asRNA_Tobramycin	asRNA_osmotic_oxidative_antibiotics	wild_type	LB	early-stationary
ERX541596	2014-09-07 01:24:00	287	Pseudomonas aeruginosa	287	1236	287	Pseudomonas aeruginosa	PAIRED	ILLUMINA	Illumina HiSeq 2000	ERR583509	ERP006680	PRJEB6998	260437	ERS530380	SAMEA2708978	ERA349965	RNA-Seq	size fractionation	TRANSCRIPTOMIC	Technical University of Denmark	500	0	979845	3023206		25213728	25213728	PA01		NC_002516.2	asRNA_osmotic_oxidative_antibiotics	asRNA_Tobramycin	asRNA_NaCl	asRNA_osmotic_oxidative_antibiotics:asRNA_Tobramycin	asRNA_osmotic_oxidative_antibiotics	wild_type	LB	early-stationary
Paeru_0017	2020-01-06 17:53:00		Pseudomonas aeruginosa K2733	287	1236	SRX10510344	Pseudomonas aeruginosa	PAIRED	ILLUMINA	Illumina HiSeq 2500	SRR14141027	SRP313390	PRJNA717794			SAMN18520617					Systems Biology Research Group						NA		K2733	K2733		aeruPRECISE2.0	CAMHB_wt	M9glucAA_wt	Paeru_PRECISE:CAMHB_wt	CAMHB	del_mexB	CAMHB	exponential
Paeru_0018	2020-01-06 17:53:00		Pseudomonas aeruginosa K2733	287	1236	SRX10510345	Pseudomonas aeruginosa	PAIRED	ILLUMINA	Illumina HiSeq 2500	SRR14141026	SRP313390	PRJNA717794			SAMN18520617					Systems Biology Research Group						NA		K2733	K2733		aeruPRECISE2.0	CAMHB_wt	M9glucAA_wt	Paeru_PRECISE:CAMHB_wt	CAMHB	del_mexB	CAMHB	exponential
Paeru_0019	2020-01-06 17:53:00		Pseudomonas aeruginosa K2733	287	1236	SRX10510380	Pseudomonas aeruginosa	PAIRED	ILLUMINA	Illumina HiSeq 2500	SRR14140989	SRP313390	PRJNA717794			SAMN18520617					Systems Biology Research Group						NA		K2733	K2733		aeruPRECISE2.0	CAMHB_wt	M9glucAA_wt	Paeru_PRECISE:CAMHB_wt	CAMHB	del_mexB	CAMHB	exponential
Paeru_0020	2020-01-06 17:53:00		Pseudomonas aeruginosa K2733	287	1236	SRX10510381	Pseudomonas aeruginosa	PAIRED	ILLUMINA	Illumina HiSeq 2500	SRR14140988	SRP313390	PRJNA717794			SAMN18520617					Systems Biology Research Group						NA		K2733	K2733		aeruPRECISE2.0	CAMHB_wt	M9glucAA_wt	Paeru_PRECISE:CAMHB_wt	CAMHB	del_mexB	CAMHB	exponential
Paeru_0033	2020-01-06 17:53:00		Pseudomonas aeruginosa K2733	287	1236	SRX10510397	Pseudomonas aeruginosa	PAIRED	ILLUMINA	Illumina HiSeq 2500	SRR14140972	SRP313390	PRJNA717794			SAMN18520622					Systems Biology Research Group						NA		K2733	K2733		aeruPRECISE2.0	M9glucAA_Pqt10	M9glucAA_wt	Paeru_PRECISE:M9glucAA_Pqt10	Paraquat (10uM)	del_mexB	M9	exponential
Paeru_0034	2020-01-06 17:53:00		Pseudomonas aeruginosa K2733	287	1236	SRX10510395	Pseudomonas aeruginosa	PAIRED	ILLUMINA	Illumina HiSeq 2500	SRR14140974	SRP313390	PRJNA717794			SAMN18520622					Systems Biology Research Group						NA		K2733	K2733		aeruPRECISE2.0	M9glucAA_Pqt10	M9glucAA_wt	Paeru_PRECISE:M9glucAA_Pqt10	Paraquat (10uM)	del_mexB	M9	exponential
Paeru_0035	2020-01-06 17:53:00		Pseudomonas aeruginosa K2733	287	1236	SRX10510393	Pseudomonas aeruginosa	PAIRED	ILLUMINA	Illumina HiSeq 2500	SRR14140976	SRP313390	PRJNA717794			SAMN18520623					Systems Biology Research Group						NA		K2733	K2733		aeruPRECISE2.0	M9glucAA_Pqt	M9glucAA_wt	Paeru_PRECISE:M9glucAA_Pqt	Paraquat (1uM)	del_mexB	M9	exponential
Paeru_0036	2020-01-06 17:53:00		Pseudomonas aeruginosa K2733	287	1236	SRX10510394	Pseudomonas aeruginosa	PAIRED	ILLUMINA	Illumina HiSeq 2500	SRR14140975	SRP313390	PRJNA717794			SAMN18520623					Systems Biology Research Group						NA		K2733	K2733		aeruPRECISE2.0	M9glucAA_Pqt	M9glucAA_wt	Paeru_PRECISE:M9glucAA_Pqt	Paraquat (1uM)	del_mexB	M9	exponential
Paeru_0037	2020-01-06 17:53:00		Pseudomonas aeruginosa K2733	287	1236	SRX10510341	Pseudomonas aeruginosa	PAIRED	ILLUMINA	Illumina HiSeq 2500	SRR14141030	SRP313390	PRJNA717794			SAMN18520624					Systems Biology Research Group						NA		K2733	K2733		aeruPRECISE2.0	M9glucAA_wo_Pqt	M9glucAA_wt	Paeru_PRECISE:M9glucAA_wo_Pqt	Control	del_mexB	M9	exponential
Paeru_0038	2020-01-06 17:53:00		Pseudomonas aeruginosa K2733	287	1236	SRX10510348	Pseudomonas aeruginosa	PAIRED	ILLUMINA	Illumina HiSeq 2500	SRR14141023	SRP313390	PRJNA717794			SAMN18520624					Systems Biology Research Group						NA		K2733	K2733		aeruPRECISE2.0	M9glucAA_wo_Pqt	M9glucAA_wt	Paeru_PRECISE:M9glucAA_wo_Pqt	Control	del_mexB	M9	exponential
Paeru_0039	2020-01-06 17:53:00		Pseudomonas aeruginosa PA01	287	1236	SRX10510342	Pseudomonas aeruginosa	PAIRED	ILLUMINA	Illumina HiSeq 2500	SRR14141029	SRP313390	PRJNA717794			SAMN18520625					Systems Biology Research Group						NA		PA01	PAO1		aeruPRECISE2.0	M9glucAA_NaCl	M9glucAA_wt	Paeru_PRECISE:M9glucAA_NaCl	NaCl (0.3 mM)	wild_type	M9	exponential
Paeru_0041	2020-01-06 17:53:00		Pseudomonas aeruginosa PA01	287	1236	SRX10510359	Pseudomonas aeruginosa	PAIRED	ILLUMINA	Illumina HiSeq 2500	SRR14141012	SRP313390	PRJNA717794			SAMN18520625					Systems Biology Research Group						NA		PA01	PAO1		aeruPRECISE2.0	M9glucAA_NaCl	M9glucAA_wt	Paeru_PRECISE:M9glucAA_NaCl	NaCl (0.3 mM)	wild_type	M9	exponential
Paeru_0040	2020-01-06 17:53:00		Pseudomonas aeruginosa PA01	287	1236	SRX10510343	Pseudomonas aeruginosa	PAIRED	ILLUMINA	Illumina HiSeq 2500	SRR14141028	SRP313390	PRJNA717794			SAMN18520625					Systems Biology Research Group						NA		PA01	PAO1		aeruPRECISE2.0	M9glucAA_NaCl	M9glucAA_wt	Paeru_PRECISE:M9glucAA_NaCl	NaCl (0.3 mM)	wild_type	M9	exponential
Paeru_0042	2020-01-06 17:53:00		Pseudomonas aeruginosa K2733	287	1236	SRX10510382	Pseudomonas aeruginosa	PAIRED	ILLUMINA	Illumina HiSeq 2500	SRR14140987	SRP313390	PRJNA717794			SAMN18520617					Systems Biology Research Group						NA		K2733	K2733		aeruPRECISE2.0	CAMHB_wt	M9glucAA_wt	Paeru_PRECISE:CAMHB_wt	CAMHB	del_mexB	CAMHB	exponential
Paeru_0043	2020-01-06 17:53:00		Pseudomonas aeruginosa K2733	287	1236	SRX10510383	Pseudomonas aeruginosa	PAIRED	ILLUMINA	Illumina HiSeq 2500	SRR14140986	SRP313390	PRJNA717794			SAMN18520617					Systems Biology Research Group						NA		K2733	K2733		aeruPRECISE2.0	CAMHB_wt	M9glucAA_wt	Paeru_PRECISE:CAMHB_wt	CAMHB	del_mexB	CAMHB	exponential
Paeru_0044	2020-01-06 17:53:00		Pseudomonas aeruginosa K2733	287	1236	SRX10510346	Pseudomonas aeruginosa	PAIRED	ILLUMINA	Illumina HiSeq 2500	SRR14141025	SRP313390	PRJNA717794			SAMN18520626					Systems Biology Research Group						NA		K2733	K2733		aeruPRECISE2.0	LB_wt	M9glucAA_wt	Paeru_PRECISE:LB_wt	LB	del_mexB	LB	exponential
Paeru_0045	2020-01-06 17:53:00		Pseudomonas aeruginosa K2733	287	1236	SRX10510347	Pseudomonas aeruginosa	PAIRED	ILLUMINA	Illumina HiSeq 2500	SRR14141024	SRP313390	PRJNA717794			SAMN18520626					Systems Biology Research Group						NA		K2733	K2733		aeruPRECISE2.0	LB_wt	M9glucAA_wt	Paeru_PRECISE:LB_wt	LB	del_mexB	LB	exponential
Paeru_0046	2020-01-06 17:53:00		Pseudomonas aeruginosa K2733	287	1236	SRX10510350	Pseudomonas aeruginosa	PAIRED	ILLUMINA	Illumina HiSeq 2500	SRR14141021	SRP313390	PRJNA717794			SAMN18520624					Systems Biology Research Group						NA		K2733	K2733		aeruPRECISE2.0	M9glucAA_wt	M9glucAA_wt	Paeru_PRECISE:M9glucAA_wt	Control	del_mexB	M9	exponential
Paeru_0047	2020-01-06 17:53:00		Pseudomonas aeruginosa K2733	287	1236	SRX10510398	Pseudomonas aeruginosa	PAIRED	ILLUMINA	Illumina HiSeq 2500	SRR14141031	SRP313390	PRJNA717794			SAMN18520624					Systems Biology Research Group						NA		K2733	K2733		aeruPRECISE2.0	M9glucAA_wt	M9glucAA_wt	Paeru_PRECISE:M9glucAA_wt	Control	del_mexB	M9	exponential
Paeru_0048	2020-01-06 17:53:00		Pseudomonas aeruginosa K2733	287	1236	SRX10510351	Pseudomonas aeruginosa	PAIRED	ILLUMINA	Illumina HiSeq 2500	SRR14141020	SRP313390	PRJNA717794			SAMN18520627					Systems Biology Research Group						NA		K2733	K2733		aeruPRECISE2.0	M9glucAA_lowpH	M9glucAA_wt	Paeru_PRECISE:M9glucAA_lowpH	lowpH (pH5.5)	del_mexB	M9	exponential
Paeru_0049	2020-01-06 17:53:00		Pseudomonas aeruginosa K2733	287	1236	SRX10510352	Pseudomonas aeruginosa	PAIRED	ILLUMINA	Illumina HiSeq 2500	SRR14141019	SRP313390	PRJNA717794			SAMN18520627					Systems Biology Research Group						NA		K2733	K2733		aeruPRECISE2.0	M9glucAA_lowpH	M9glucAA_wt	Paeru_PRECISE:M9glucAA_lowpH	lowpH (pH5.5)	del_mexB	M9	exponential
Paeru_0050	2020-01-06 17:53:00		Pseudomonas aeruginosa K2733	287	1236	SRX10510353	Pseudomonas aeruginosa	PAIRED	ILLUMINA	Illumina HiSeq 2500	SRR14141018	SRP313390	PRJNA717794			SAMN18520628					Systems Biology Research Group						NA		K2733	K2733		aeruPRECISE2.0	M9glucAA_DPD	M9glucAA_wt	Paeru_PRECISE:M9glucAA_DPD	DPD (0.2 mM)	del_mexB	M9	exponential
Paeru_0051	2020-01-06 17:53:00		Pseudomonas aeruginosa K2733	287	1236	SRX10510354	Pseudomonas aeruginosa	PAIRED	ILLUMINA	Illumina HiSeq 2500	SRR14141017	SRP313390	PRJNA717794			SAMN18520628					Systems Biology Research Group						NA		K2733	K2733		aeruPRECISE2.0	M9glucAA_DPD	M9glucAA_wt	Paeru_PRECISE:M9glucAA_DPD	DPD (0.2 mM)	del_mexB	M9	exponential
Paeru_0052	2020-01-06 17:53:00		Pseudomonas aeruginosa PA01	287	1236	SRX10510355	Pseudomonas aeruginosa	PAIRED	ILLUMINA	Illumina HiSeq 2500	SRR14141016	SRP313390	PRJNA717794			SAMN18520629					Systems Biology Research Group						NA		PA01	PAO1		aeruPRECISE2.0	M9sucAA_wt	M9glucAA_wt	Paeru_PRECISE:M9sucAA_wt	alternative carbon source (0.2% (w/v))	wild_type	M9	exponential
Paeru_0053	2020-01-06 17:53:00		Pseudomonas aeruginosa PA01	287	1236	SRX10510356	Pseudomonas aeruginosa	PAIRED	ILLUMINA	Illumina HiSeq 2500	SRR14141015	SRP313390	PRJNA717794			SAMN18520629					Systems Biology Research Group						NA		PA01	PAO1		aeruPRECISE2.0	M9sucAA_wt	M9glucAA_wt	Paeru_PRECISE:M9sucAA_wt	alternative carbon source (0.2% (w/v))	wild_type	M9	exponential
Paeru_0056	2020-01-06 17:53:00		Pseudomonas aeruginosa PA01	287	1236	SRX10510454	Pseudomonas aeruginosa	PAIRED	ILLUMINA	Illumina HiSeq 2500	SRR14140916	SRP313390	PRJNA717794			SAMN18520625					Systems Biology Research Group						NA		PA01	PAO1		aeruPRECISE2.0	M9glucAA_NaCl	M9glucAA_wt	Paeru_PRECISE:M9glucAA_NaCl	NaCl (0.3 mM)	wild_type	M9	exponential
Paeru_0057	2020-01-06 17:53:00		Pseudomonas aeruginosa PA01	287	1236	SRX10510458	Pseudomonas aeruginosa	PAIRED	ILLUMINA	Illumina HiSeq 2500	SRR14140912	SRP313390	PRJNA717794			SAMN18520625					Systems Biology Research Group						NA		PA01	PAO1		aeruPRECISE2.0	M9glucAA_NaCl	M9glucAA_wt	Paeru_PRECISE:M9glucAA_NaCl	NaCl (0.3 mM)	wild_type	M9	exponential
Paeru_0058	2020-01-06 17:53:00		Pseudomonas aeruginosa K2733	287	1236	SRX10510404	Pseudomonas aeruginosa	PAIRED	ILLUMINA	Illumina HiSeq 2500	SRR14140967	SRP313390	PRJNA717794			SAMN18520629					Systems Biology Research Group						NA		K2733	K2733		aeruPRECISE2.0	M9sucAA_wt	M9glucAA_wt	Paeru_PRECISE:M9sucAA_wt	alternative carbon source (0.2% (w/v))	del_mexB	M9	exponential
Paeru_0059	2020-01-06 17:53:00		Pseudomonas aeruginosa K2733	287	1236	SRX10510405	Pseudomonas aeruginosa	PAIRED	ILLUMINA	Illumina HiSeq 2500	SRR14140966	SRP313390	PRJNA717794			SAMN18520629					Systems Biology Research Group						NA		K2733	K2733		aeruPRECISE2.0	M9sucAA_wt	M9glucAA_wt	Paeru_PRECISE:M9sucAA_wt	alternative carbon source (0.2% (w/v))	del_mexB	M9	exponential
Paeru_0060	2020-01-06 17:53:00		Pseudomonas aeruginosa K2733	287	1236	SRX10510357	Pseudomonas aeruginosa	PAIRED	ILLUMINA	Illumina HiSeq 2500	SRR14141014	SRP313390	PRJNA717794			SAMN18520625					Systems Biology Research Group						NA		K2733	K2733		aeruPRECISE2.0	R10LB_wt	M9glucAA_wt	Paeru_PRECISE:R10LB_wt	R10LB	del_mexB	R10LB	exponential
Paeru_0061	2020-01-06 17:53:00		Pseudomonas aeruginosa K2733	287	1236	SRX10510459	Pseudomonas aeruginosa	PAIRED	ILLUMINA	Illumina HiSeq 2500	SRR14140911	SRP313390	PRJNA717794			SAMN18520625					Systems Biology Research Group						NA		K2733	K2733		aeruPRECISE2.0	M9glucAA_NaCl	M9glucAA_wt	Paeru_PRECISE:M9glucAA_NaCl	NaCl (0.3 mM)	del_mexB	M9	exponential
Paeru_0062	2020-01-06 17:53:00		Pseudomonas aeruginosa K2733	287	1236	SRX10510454	Pseudomonas aeruginosa	PAIRED	ILLUMINA	Illumina HiSeq 2500	SRR14140916	SRP313390	PRJNA717794			SAMN18520625					Systems Biology Research Group						NA		K2733	K2733		aeruPRECISE2.0	M9glucAA_NaCl	M9glucAA_wt	Paeru_PRECISE:M9glucAA_NaCl	NaCl (0.3 mM)	del_mexB	M9	exponential
Paeru_0063	2020-01-06 17:53:00		Pseudomonas aeruginosa K2733	287	1236	SRX10510460	Pseudomonas aeruginosa	PAIRED	ILLUMINA	Illumina HiSeq 2500	SRR14140910	SRP313390	PRJNA717794			SAMN18520631					Systems Biology Research Group						NA		K2733	K2733		aeruPRECISE2.0	M9fructAA_wt	M9glucAA_wt	Paeru_PRECISE:M9fructAA_wt	alternative carbon source (0.2% (w/v))	del_mexB	M9	exponential
Paeru_0064	2020-01-06 17:53:00		Pseudomonas aeruginosa K2733	287	1236	SRX10510461	Pseudomonas aeruginosa	PAIRED	ILLUMINA	Illumina HiSeq 2500	SRR14140909	SRP313390	PRJNA717794			SAMN18520631					Systems Biology Research Group						NA		K2733	K2733		aeruPRECISE2.0	M9fructAA_wt	M9glucAA_wt	Paeru_PRECISE:M9fructAA_wt	alternative carbon source (0.2% (w/v))	del_mexB	M9	exponential
Paeru_0065	2020-01-06 17:53:00		Pseudomonas aeruginosa K2733	287	1236	SRX10510462	Pseudomonas aeruginosa	PAIRED	ILLUMINA	Illumina HiSeq 2500	SRR14140908	SRP313390	PRJNA717794			SAMN18520632					Systems Biology Research Group						NA		K2733	K2733		aeruPRECISE2.0	M9GlcNAcAA_wt	M9glucAA_wt	Paeru_PRECISE:M9GlcNAcAA_wt	alternative carbon source (0.2% (w/v))	del_mexB	M9	exponential
Paeru_0066	2020-01-06 17:53:00		Pseudomonas aeruginosa K2733	287	1236	SRX10510463	Pseudomonas aeruginosa	PAIRED	ILLUMINA	Illumina HiSeq 2500	SRR14140907	SRP313390	PRJNA717794			SAMN18520632					Systems Biology Research Group						NA		K2733	K2733		aeruPRECISE2.0	M9GlcNAcAA_wt	M9glucAA_wt	Paeru_PRECISE:M9GlcNAcAA_wt	alternative carbon source (0.2% (w/v))	del_mexB	M9	exponential
Paeru_0068	2020-01-06 17:53:00		Pseudomonas aeruginosa K2733	287	1236	SRX10510434	Pseudomonas aeruginosa	PAIRED	ILLUMINA	Illumina HiSeq 2500	SRR14140936	SRP313390	PRJNA717794			SAMN18520634					Systems Biology Research Group						NA		K2733	K2733		aeruPRECISE2.0	M9pyruvAA_wt	M9glucAA_wt	Paeru_PRECISE:M9pyruvAA_wt	alternative carbon source (0.2% (w/v))	del_mexB	M9	exponential
Paeru_0069	2020-01-06 17:53:00		Pseudomonas aeruginosa K2733	287	1236	SRX10510436	Pseudomonas aeruginosa	PAIRED	ILLUMINA	Illumina HiSeq 2500	SRR14140934	SRP313390	PRJNA717794			SAMN18520634					Systems Biology Research Group						NA		K2733	K2733		aeruPRECISE2.0	M9pyruvAA_wt	M9glucAA_wt	Paeru_PRECISE:M9pyruvAA_wt	alternative carbon source (0.2% (w/v))	del_mexB	M9	exponential
Paeru_0070	2020-01-06 17:53:00		Pseudomonas aeruginosa PA01	287	1236	SRX10510468	Pseudomonas aeruginosa	PAIRED	ILLUMINA	Illumina HiSeq 2500	SRR14140902	SRP313390	PRJNA717794			SAMN18520631					Systems Biology Research Group						NA		PA01	PAO1		aeruPRECISE2.0	M9fructAA_wt	M9glucAA_wt	Paeru_PRECISE:M9fructAA_wt	alternative carbon source (0.2% (w/v))	wild_type	M9	exponential
Paeru_0071	2020-01-06 17:53:00		Pseudomonas aeruginosa PA01	287	1236	SRX10510469	Pseudomonas aeruginosa	PAIRED	ILLUMINA	Illumina HiSeq 2500	SRR14140901	SRP313390	PRJNA717794			SAMN18520631					Systems Biology Research Group						NA		PA01	PAO1		aeruPRECISE2.0	M9fructAA_wt	M9glucAA_wt	Paeru_PRECISE:M9fructAA_wt	alternative carbon source (0.2% (w/v))	wild_type	M9	exponential
Paeru_0072	2020-01-06 17:53:00		Pseudomonas aeruginosa PA01	287	1236	SRX10510470	Pseudomonas aeruginosa	PAIRED	ILLUMINA	Illumina HiSeq 2500	SRR14140900	SRP313390	PRJNA717794			SAMN18520632					Systems Biology Research Group						NA		PA01	PAO1		aeruPRECISE2.0	M9GlcNAcAA_wt	M9glucAA_wt	Paeru_PRECISE:M9GlcNAcAA_wt	alternative carbon source (0.2% (w/v))	wild_type	M9	exponential
Paeru_0073	2020-01-06 17:53:00		Pseudomonas aeruginosa PA01	287	1236	SRX10510471	Pseudomonas aeruginosa	PAIRED	ILLUMINA	Illumina HiSeq 2500	SRR14140899	SRP313390	PRJNA717794			SAMN18520632					Systems Biology Research Group						NA		PA01	PAO1		aeruPRECISE2.0	M9GlcNAcAA_wt	M9glucAA_wt	Paeru_PRECISE:M9GlcNAcAA_wt	alternative carbon source (0.2% (w/v))	wild_type	M9	exponential
Paeru_0074	2020-01-06 17:53:00		Pseudomonas aeruginosa PA01	287	1236	SRX10510465	Pseudomonas aeruginosa	PAIRED	ILLUMINA	Illumina HiSeq 2500	SRR14140905	SRP313390	PRJNA717794			SAMN18520633					Systems Biology Research Group						NA		PA01	PAO1		aeruPRECISE2.0	M9glycAA_wt	M9glucAA_wt	Paeru_PRECISE:M9glycAA_wt	alternative carbon source (0.2% (w/v))	wild_type	M9	exponential
Paeru_0075	2020-01-06 17:53:00		Pseudomonas aeruginosa PA01	287	1236	SRX10510472	Pseudomonas aeruginosa	PAIRED	ILLUMINA	Illumina HiSeq 2500	SRR14140898	SRP313390	PRJNA717794			SAMN18520633					Systems Biology Research Group						NA		PA01	PAO1		aeruPRECISE2.0	M9glycAA_wt	M9glucAA_wt	Paeru_PRECISE:M9glycAA_wt	alternative carbon source (0.2% (w/v))	wild_type	M9	exponential
Paeru_0077	2020-01-06 17:53:00		Pseudomonas aeruginosa PA01	287	1236	SRX10510466	Pseudomonas aeruginosa	PAIRED	ILLUMINA	Illumina HiSeq 2500	SRR14140904	SRP313390	PRJNA717794			SAMN18520634					Systems Biology Research Group						NA		PA01	PAO1		aeruPRECISE2.0	M9pyruvAA_wt	M9glucAA_wt	Paeru_PRECISE:M9pyruvAA_wt	alternative carbon source (0.2% (w/v))	wild_type	M9	exponential
Paeru_0106	2020-01-06 17:53:00		Pseudomonas aeruginosa K2733	287	1236	SRX10510408	Pseudomonas aeruginosa	PAIRED	ILLUMINA	Illumina HiSeq 2500	SRR14140963	SRP313390	PRJNA717794			SAMN18520617					Systems Biology Research Group						NA		K2733	K2733		aeruPRECISE2.0	CAMHB_wt	M9glucAA_wt	Paeru_PRECISE:CAMHB_wt	CAMHB	del_mexB	CAMHB	exponential
Paeru_0107	2020-01-06 17:53:00		Pseudomonas aeruginosa K2733	287	1236	SRX10510409	Pseudomonas aeruginosa	PAIRED	ILLUMINA	Illumina HiSeq 2500	SRR14140962	SRP313390	PRJNA717794			SAMN18520617					Systems Biology Research Group						NA		K2733	K2733		aeruPRECISE2.0	CAMHB_wt	M9glucAA_wt	Paeru_PRECISE:CAMHB_wt	CAMHB	del_mexB	CAMHB	exponential
Paeru_0111	2020-01-06 17:53:00		Pseudomonas aeruginosa K2733	287	1236	SRX10510358	Pseudomonas aeruginosa	PAIRED	ILLUMINA	Illumina HiSeq 2500	SRR14141013	SRP313390	PRJNA717794			SAMN18520625					Systems Biology Research Group						NA		K2733	K2733		aeruPRECISE2.0	R10LB_wt	M9glucAA_wt	Paeru_PRECISE:R10LB_wt	R10LB	del_mexB	R10LB	exponential
Paeru_0112	2020-01-06 17:53:00		Pseudomonas aeruginosa K2733	287	1236	SRX10510365	Pseudomonas aeruginosa	PAIRED	ILLUMINA	Illumina HiSeq 2500	SRR14141006	SRP313390	PRJNA717794			SAMN18520625					Systems Biology Research Group						NA		K2733	K2733		aeruPRECISE2.0	R10LB_wt	M9glucAA_wt	Paeru_PRECISE:R10LB_wt	R10LB	del_mexB	R10LB	exponential
Paeru_0131	2020-01-06 17:53:00		Pseudomonas aeruginosa K2733	287	1236	SRX10510366	Pseudomonas aeruginosa	PAIRED	ILLUMINA	Illumina HiSeq 2500	SRR14141005	SRP313390	PRJNA717794			SAMN18520625					Systems Biology Research Group						NA		K2733	K2733		aeruPRECISE2.0	R10LB_wt	M9glucAA_wt	Paeru_PRECISE:R10LB_wt	R10LB	del_mexB	R10LB	exponential
Paeru_0132	2020-01-06 17:53:00		Pseudomonas aeruginosa K2733	287	1236	SRX10510369	Pseudomonas aeruginosa	PAIRED	ILLUMINA	Illumina HiSeq 2500	SRR14141002	SRP313390	PRJNA717794			SAMN18520625					Systems Biology Research Group						NA		K2733	K2733		aeruPRECISE2.0	R10LB_wt	M9glucAA_wt	Paeru_PRECISE:R10LB_wt	R10LB	del_mexB	R10LB	exponential
Paeru_0133	2020-01-06 17:53:00		Pseudomonas aeruginosa PA01	287	1236	SRX10510451	Pseudomonas aeruginosa	PAIRED	ILLUMINA	Illumina HiSeq 2500	SRR14140919	SRP313390	PRJNA717794			SAMN18520640					Systems Biology Research Group						NA		PA01	PAO1		aeruPRECISE2.0	M9sucroseAA_Pqt_Biofilm	M9glucAA_wt	Paeru_PRECISE:M9sucroseAA_Pqt_Biofilm	Biofilm	wild_type	M9	exponential
Paeru_0134	2020-01-06 17:53:00		Pseudomonas aeruginosa PA01	287	1236	SRX10510452	Pseudomonas aeruginosa	PAIRED	ILLUMINA	Illumina HiSeq 2500	SRR14140918	SRP313390	PRJNA717794			SAMN18520640					Systems Biology Research Group						NA		PA01	PAO1		aeruPRECISE2.0	M9sucroseAA_Pqt_Biofilm	M9glucAA_wt	Paeru_PRECISE:M9sucroseAA_Pqt_Biofilm	Biofilm	wild_type	M9	exponential
Paeru_0135	2020-01-06 17:53:00		Pseudomonas aeruginosa PA01	287	1236	SRX10510428	Pseudomonas aeruginosa	PAIRED	ILLUMINA	Illumina HiSeq 2500	SRR14140943	SRP313390	PRJNA717794			SAMN18520640					Systems Biology Research Group						NA		PA01	PAO1		aeruPRECISE2.0	M9sucroseAA_Pqt_Biofilm	M9glucAA_wt	Paeru_PRECISE:M9sucroseAA_Pqt_Biofilm	Biofilm	wild_type	M9	exponential
Paeru_0136	2020-01-06 17:53:00		Pseudomonas aeruginosa PA01	287	1236	SRX10510429	Pseudomonas aeruginosa	PAIRED	ILLUMINA	Illumina HiSeq 2500	SRR14140942	SRP313390	PRJNA717794			SAMN18520640					Systems Biology Research Group						NA		PA01	PAO1		aeruPRECISE2.0	M9sucroseAA_Pqt_Biofilm	M9glucAA_wt	Paeru_PRECISE:M9sucroseAA_Pqt_Biofilm	Biofilm	wild_type	M9	exponential
Paeru_0137	2020-01-06 17:53:00		Pseudomonas aeruginosa PA01	287	1236	SRX10510430	Pseudomonas aeruginosa	PAIRED	ILLUMINA	Illumina HiSeq 2500	SRR14140941	SRP313390	PRJNA717794			SAMN18520640					Systems Biology Research Group						NA		PA01	PAO1		aeruPRECISE2.0	M9sucroseAA_Pqt_Biofilm	M9glucAA_wt	Paeru_PRECISE:M9sucroseAA_Pqt_Biofilm	Biofilm	wild_type	M9	exponential
Paeru_0138	2020-01-06 17:53:00		Pseudomonas aeruginosa PA01	287	1236	SRX10510431	Pseudomonas aeruginosa	PAIRED	ILLUMINA	Illumina HiSeq 2500	SRR14140940	SRP313390	PRJNA717794			SAMN18520640					Systems Biology Research Group						NA		PA01	PAO1		aeruPRECISE2.0	M9sucroseAA_Pqt_Biofilm	M9glucAA_wt	Paeru_PRECISE:M9sucroseAA_Pqt_Biofilm	Biofilm	wild_type	M9	exponential
Paeru_0161	2020-01-06 17:53:00		Pseudomonas aeruginosa K2733	287	1236	SRX10510455	Pseudomonas aeruginosa	PAIRED	ILLUMINA	Illumina HiSeq 2500	SRR14140915	SRP313390	PRJNA717794			SAMN18520629					Systems Biology Research Group						NA		PA01	PAO1		aeruPRECISE2.0	M9sucAA_wt	M9glucAA_wt	Paeru_PRECISE:M9sucAA_wt	alternative carbon source (0.2% (w/v))	wild_type	M9	exponential
Paeru_0162	2020-01-06 17:53:00		Pseudomonas aeruginosa K2733	287	1236	SRX10510456	Pseudomonas aeruginosa	PAIRED	ILLUMINA	Illumina HiSeq 2500	SRR14140914	SRP313390	PRJNA717794			SAMN18520629					Systems Biology Research Group						NA		PA01	PAO1		aeruPRECISE2.0	M9sucAA_wt	M9glucAA_wt	Paeru_PRECISE:M9sucAA_wt	alternative carbon source (0.2% (w/v))	wild_type	M9	exponential
Paeru_0166	2020-01-06 17:53:00		Pseudomonas aeruginosa K2733	287	1236	SRX10510370	Pseudomonas aeruginosa	PAIRED	ILLUMINA	Illumina HiSeq 2500	SRR14141001	SRP313390	PRJNA717794			SAMN18520630					Systems Biology Research Group						NA		K2733	K2733		aeruPRECISE2.0	R10LB_wt	M9glucAA_wt	Paeru_PRECISE:R10LB_wt	R10LB	del_mexB	R10LB	exponential
Paeru_0167	2020-01-06 17:53:00		Pseudomonas aeruginosa K2733	287	1236	SRX10510417	Pseudomonas aeruginosa	PAIRED	ILLUMINA	Illumina HiSeq 2500	SRR14140954	SRP313390	PRJNA717794			SAMN18520630					Systems Biology Research Group						NA		K2733	K2733		aeruPRECISE2.0	R10LB_wt	M9glucAA_wt	Paeru_PRECISE:R10LB_wt	R10LB	del_mexB	R10LB	exponential
Paeru_0220	2020-01-06 17:53:00		Pseudomonas aeruginosa K2733	287	1236	SRX10510413	Pseudomonas aeruginosa	PAIRED	ILLUMINA	Illumina HiSeq 2500	SRR14140958	SRP313390	PRJNA717794			SAMN18520626					Systems Biology Research Group						NA		K2733	K2733		aeruPRECISE2.0	LB_wt	M9glucAA_wt	Paeru_PRECISE:LB_wt	LB	del_mexB	LB	exponential
Paeru_0221	2020-01-06 17:53:00		Pseudomonas aeruginosa K2733	287	1236	SRX10510414	Pseudomonas aeruginosa	PAIRED	ILLUMINA	Illumina HiSeq 2500	SRR14140957	SRP313390	PRJNA717794			SAMN18520626					Systems Biology Research Group						NA		K2733	K2733		aeruPRECISE2.0	LB_wt	M9glucAA_wt	Paeru_PRECISE:LB_wt	LB	del_mexB	LB	exponential
Paeru_0258	2020-01-06 17:53:00		Pseudomonas aeruginosa K2733	287	1236	SRX10510378	Pseudomonas aeruginosa	PAIRED	ILLUMINA	Illumina HiSeq 2500	SRR14140991	SRP313390	PRJNA717794			SAMN18520647					Systems Biology Research Group						NA		PAO1	PAO1		aeruPRECISE2.0	R10LB_NaCl	M9glucAA_wt	Paeru_PRECISE:R10LB_NaCl	Osmotic stress	wild_type	R10LB	exponential
Paeru_0259	2020-01-06 17:53:00		Pseudomonas aeruginosa K2733	287	1236	SRX10510379	Pseudomonas aeruginosa	PAIRED	ILLUMINA	Illumina HiSeq 2500	SRR14140997	SRP313390	PRJNA717794			SAMN18520647					Systems Biology Research Group						NA		PAO1	PAO1		aeruPRECISE2.0	R10LB_NaCl	M9glucAA_wt	Paeru_PRECISE:R10LB_NaCl	Osmotic stress	wild_type	R10LB	exponential
Paeru_0260	2020-01-06 17:53:00		Pseudomonas aeruginosa K2733	287	1236	SRX10510341	Pseudomonas aeruginosa	PAIRED	ILLUMINA	Illumina HiSeq 2500	SRR14141030	SRP313390	PRJNA717794			SAMN18520624					Systems Biology Research Group						NA		PAO1	PAO1		aeruPRECISE2.0	M9glucAA_PAO1_wt	M9glucAA_wt	Paeru_PRECISE:M9glucAA_PAO1_wt	Control	wild_type	M9	exponential
Paeru_0261	2020-01-06 17:53:00		Pseudomonas aeruginosa K2733	287	1236	SRX10532643	Pseudomonas aeruginosa	PAIRED	ILLUMINA	Illumina HiSeq 2500	SRR14164322	SRP313390	PRJNA717794			SAMN18642276					Systems Biology Research Group						NA		PAO1	PAO1		aeruPRECISE2.0	M9glucAA_Zn	M9glucAA_wt	Paeru_PRECISE:M9glucAA_Zn	Zinc (5uM)	wild_type	M9	exponential
Paeru_0262	2020-01-06 17:53:00		Pseudomonas aeruginosa K2733	287	1236	SRX10532646	Pseudomonas aeruginosa	PAIRED	ILLUMINA	Illumina HiSeq 2500	SRR14164319	SRP313390	PRJNA717794			SAMN18642277					Systems Biology Research Group						NA		PAO1	PAO1		aeruPRECISE2.0	M9glucAA_Cu	M9glucAA_wt	Paeru_PRECISE:M9glucAA_Cu	Copper (1mM)	wild_type	M9	exponential
Paeru_0263	2020-01-06 17:53:00		Pseudomonas aeruginosa K2733	287	1236	SRX10532647	Pseudomonas aeruginosa	PAIRED	ILLUMINA	Illumina HiSeq 2500	SRR14164318	SRP313390	PRJNA717794			SAMN18642278					Systems Biology Research Group						NA		PAO1	PAO1		aeruPRECISE2.0	M9glucAA_NaOCl	M9glucAA_wt	Paeru_PRECISE:M9glucAA_NaOCl	Sodium hypochlorite (0.00063%)	wild_type	M9	exponential
Paeru_0264	2020-01-06 17:53:00		Pseudomonas aeruginosa K2733	287	1236	SRX10532648	Pseudomonas aeruginosa	PAIRED	ILLUMINA	Illumina HiSeq 2500	SRR14164317	SRP313390	PRJNA717794			SAMN18642279					Systems Biology Research Group						NA		PAO1	PAO1		aeruPRECISE2.0	M9GlcNAcAA_8	M9glucAA_wt	Paeru_PRECISE:M9GlcNAcAA_8	GlcNAc (8 mg/l)	wild_type	M9	exponential
Paeru_0265	2020-01-06 17:53:00		Pseudomonas aeruginosa K2733	287	1236	SRX10532649	Pseudomonas aeruginosa	PAIRED	ILLUMINA	Illumina HiSeq 2500	SRR14164316	SRP313390	PRJNA717794			SAMN18642279					Systems Biology Research Group						NA		PAO1	PAO1		aeruPRECISE2.0	M9GlcNAcAA_8	M9glucAA_wt	Paeru_PRECISE:M9GlcNAcAA_8	GlcNAc (8 mg/l)	wild_type	M9	exponential
Paeru_0266	2020-01-06 17:53:00		Pseudomonas aeruginosa K2733	287	1236	SRX10532650	Pseudomonas aeruginosa	PAIRED	ILLUMINA	Illumina HiSeq 2500	SRR14164315	SRP313390	PRJNA717794			SAMN18642280					Systems Biology Research Group						NA		PAO1	PAO1		aeruPRECISE2.0	M9GlcNAcAA_4	M9glucAA_wt	Paeru_PRECISE:M9GlcNAcAA_4	GlcNAc (4 mg/l)	wild_type	M9	exponential
Paeru_0267	2020-01-06 17:53:00		Pseudomonas aeruginosa K2733	287	1236	SRX10532651	Pseudomonas aeruginosa	PAIRED	ILLUMINA	Illumina HiSeq 2500	SRR14164314	SRP313390	PRJNA717794			SAMN18642280					Systems Biology Research Group						NA		PAO1	PAO1		aeruPRECISE2.0	M9GlcNAcAA_4	M9glucAA_wt	Paeru_PRECISE:M9GlcNAcAA_4	GlcNAc (4 mg/l)	wild_type	M9	exponential
Paeru_0268	2020-01-06 17:53:00		Pseudomonas aeruginosa K2733	287	1236	SRX10532652	Pseudomonas aeruginosa	PAIRED	ILLUMINA	Illumina HiSeq 2500	SRR14164313	SRP313390	PRJNA717794			SAMN18642281					Systems Biology Research Group						NA		PAO1	PAO1		aeruPRECISE2.0	M9GlcNAcAA_2	M9glucAA_wt	Paeru_PRECISE:M9GlcNAcAA_2	GlcNAc (2 mg/l)	wild_type	M9	exponential
Paeru_0269	2020-01-06 17:53:00		Pseudomonas aeruginosa K2733	287	1236	SRX10532653	Pseudomonas aeruginosa	PAIRED	ILLUMINA	Illumina HiSeq 2500	SRR14164312	SRP313390	PRJNA717794			SAMN18642281					Systems Biology Research Group						NA		PAO1	PAO1		aeruPRECISE2.0	M9GlcNAcAA_2	M9glucAA_wt	Paeru_PRECISE:M9GlcNAcAA_2	GlcNAc (2 mg/l)	wild_type	M9	exponential
Paeru_0270	2020-01-06 17:53:00		Pseudomonas aeruginosa K2733	287	1236	SRX10532644	Pseudomonas aeruginosa	PAIRED	ILLUMINA	Illumina HiSeq 2500	SRR14164321	SRP313390	PRJNA717794			SAMN18642282					Systems Biology Research Group						NA		PAO1	PAO1		aeruPRECISE2.0	M9GlcNAcAA_1	M9glucAA_wt	Paeru_PRECISE:M9GlcNAcAA_1	GlcNAc (1 mg/l)	wild_type	M9	exponential
Paeru_0271	2020-01-06 17:53:00		Pseudomonas aeruginosa K2733	287	1236	SRX10532645	Pseudomonas aeruginosa	PAIRED	ILLUMINA	Illumina HiSeq 2500	SRR14164320	SRP313390	PRJNA717794			SAMN18642282					Systems Biology Research Group						NA		PAO1	PAO1		aeruPRECISE2.0	M9GlcNAcAA_1	M9glucAA_wt	Paeru_PRECISE:M9GlcNAcAA_1	GlcNAc (1 mg/l)	wild_type	M9	exponential
Paeru_0282	2020-01-06 17:53:00		Pseudomonas aeruginosa PAO1	287	1236	SRX10603820	Pseudomonas aeruginosa	PAIRED	ILLUMINA	Illumina HiSeq 2500	SRR14241161	SRP313390	PRJNA717794			SAMN18642278					Systems Biology Research Group						NA		PAO1	PAO1		aeruPRECISE2.0	M9glucAA_NaOCl	M9glucAA_wt	Paeru_PRECISE:M9glucAA_NaOCl	Sodium hypochlorite (0.00063%)	wild_type	M9	exponential
Paeru_0283	2020-01-06 17:53:00		Pseudomonas aeruginosa PAO1	287	1236	SRX10603821	Pseudomonas aeruginosa	PAIRED	ILLUMINA	Illumina HiSeq 2500	SRR14241160	SRP313390	PRJNA717794			SAMN18642277					Systems Biology Research Group						NA		PAO1	PAO1		aeruPRECISE2.0	M9glucAA_Cu	M9glucAA_wt	Paeru_PRECISE:M9glucAA_Cu	Copper (1mM)	wild_type	M9	exponential
Paeru_0284	2020-01-06 17:53:00		Pseudomonas aeruginosa PAO1	287	1236	SRX10603822	Pseudomonas aeruginosa	PAIRED	ILLUMINA	Illumina HiSeq 2500	SRR14241163	SRP313390	PRJNA717794			SAMN18737154					Systems Biology Research Group						NA		PAO1	PAO1		aeruPRECISE2.0	M9glucAA_Fe	M9glucAA_wt	Paeru_PRECISE:M9glucAA_Fe	FeSO4 (5uM)	wild_type	M9	exponential
Paeru_0285	2020-01-06 17:53:00		Pseudomonas aeruginosa PAO1	287	1236	SRX10603823	Pseudomonas aeruginosa	PAIRED	ILLUMINA	Illumina HiSeq 2500	SRR14241159	SRP313390	PRJNA717794			SAMN18737154					Systems Biology Research Group						NA		PAO1	PAO1		aeruPRECISE2.0	M9glucAA_Fe	M9glucAA_wt	Paeru_PRECISE:M9glucAA_Fe	FeSO4 (5uM)	wild_type	M9	exponential
Paeru_0286	2020-01-06 17:53:00		Pseudomonas aeruginosa PAO1	287	1236	SRX10603824	Pseudomonas aeruginosa	PAIRED	ILLUMINA	Illumina HiSeq 2500	SRR14241158	SRP313390	PRJNA717794			SAMN18642276					Systems Biology Research Group						NA		PAO1	PAO1		aeruPRECISE2.0	M9glucAA_Zn	M9glucAA_wt	Paeru_PRECISE:M9glucAA_Zn	Zinc (5uM)	wild_type	M9	exponential
Paeru_0287	2020-01-06 17:53:00		Pseudomonas aeruginosa PAO1	287	1236	SRX10510398	Pseudomonas aeruginosa	PAIRED	ILLUMINA	Illumina HiSeq 2500	SRR14141031	SRP313390	PRJNA717794			SAMN18520624					Systems Biology Research Group						NA		PAO1	PAO1		aeruPRECISE2.0	M9glucAA_PAO1_wt	M9glucAA_wt	Paeru_PRECISE:M9glucAA_PAO1_wt	Control	wild_type	M9	exponential
Paeru_0001	2020-01-06 17:53:00		Pseudomonas aeruginosa K2733	287	1236	SRX10510338	Pseudomonas aeruginosa	PAIRED	ILLUMINA	Illumina HiSeq 2500	SRR14141033	SRP313390	PRJNA717794			SAMN18520610					Systems Biology Research Group						NA		K2733	K2733		aeruPRECISE2.0	CAMHB_Mec	CAMHB	Paeru_PRECISE:CAMHB_Mec	Mecillinam (28.8 ug/mL (2X MIC))	del_mexB	CAMHB	exponential
Paeru_0002	2020-01-06 17:53:00		Pseudomonas aeruginosa K2733	287	1236	SRX10510339	Pseudomonas aeruginosa	PAIRED	ILLUMINA	Illumina HiSeq 2500	SRR14141032	SRP313390	PRJNA717794			SAMN18520610					Systems Biology Research Group						NA		K2733	K2733		aeruPRECISE2.0	CAMHB_Mec	CAMHB	Paeru_PRECISE:CAMHB_Mec	Mecillinam (28.8 ug/mL (2X MIC))	del_mexB	CAMHB	exponential
Paeru_0005	2020-01-06 17:53:00		Pseudomonas aeruginosa K2733	287	1236	SRX10510349	Pseudomonas aeruginosa	PAIRED	ILLUMINA	Illumina HiSeq 2500	SRR14141022	SRP313390	PRJNA717794			SAMN18520612					Systems Biology Research Group						NA		K2733	K2733		aeruPRECISE2.0	CAMHB_Azt	CAMHB	Paeru_PRECISE:CAMHB_Azt	Aithromycin (40 ug/mL (5X MIC))	del_mexB	CAMHB	exponential
Paeru_0006	2020-01-06 17:53:00		Pseudomonas aeruginosa K2733	287	1236	SRX10510360	Pseudomonas aeruginosa	PAIRED	ILLUMINA	Illumina HiSeq 2500	SRR14140917	SRP313390	PRJNA717794			SAMN18520612					Systems Biology Research Group						NA		K2733	K2733		aeruPRECISE2.0	CAMHB_Azt	CAMHB	Paeru_PRECISE:CAMHB_Azt	Aithromycin (40 ug/mL (5X MIC))	del_mexB	CAMHB	exponential
Paeru_0007	2020-01-06 17:53:00		Pseudomonas aeruginosa K2733	287	1236	SRX10510372	Pseudomonas aeruginosa	PAIRED	ILLUMINA	Illumina HiSeq 2500	SRR14140999	SRP313390	PRJNA717794			SAMN18520613					Systems Biology Research Group						NA		K2733	K2733		aeruPRECISE2.0	CAMHB_Pip	CAMHB	Paeru_PRECISE:CAMHB_Pip	Piperacillin (1.25 ug/mL (5X MIC) )	del_mexB	CAMHB	exponential
Paeru_0009	2020-01-06 17:53:00		Pseudomonas aeruginosa K2733	287	1236	SRX10510373	Pseudomonas aeruginosa	PAIRED	ILLUMINA	Illumina HiSeq 2500	SRR14140998	SRP313390	PRJNA717794			SAMN18520613					Systems Biology Research Group						NA		K2733	K2733		aeruPRECISE2.0	CAMHB_Pip	CAMHB	Paeru_PRECISE:CAMHB_Pip	Piperacillin (1.25 ug/mL (5X MIC) )	del_mexB	CAMHB	exponential
Paeru_0011	2020-01-06 17:53:00		Pseudomonas aeruginosa K2733	287	1236	SRX10510340	Pseudomonas aeruginosa	PAIRED	ILLUMINA	Illumina HiSeq 2500	SRR14141011	SRP313390	PRJNA717794			SAMN18520615					Systems Biology Research Group						NA		K2733	K2733		aeruPRECISE2.0	CAMHB_Ceft	CAMHB	Paeru_PRECISE:CAMHB_Ceft	Ceftazidime (144 ug/mL (5X MIC))	del_mexB	CAMHB	exponential
Paeru_0012	2020-01-06 17:53:00		Pseudomonas aeruginosa K2733	287	1236	SRX10510371	Pseudomonas aeruginosa	PAIRED	ILLUMINA	Illumina HiSeq 2500	SRR14141000	SRP313390	PRJNA717794			SAMN18520615					Systems Biology Research Group						NA		K2733	K2733		aeruPRECISE2.0	CAMHB_Ceft	CAMHB	Paeru_PRECISE:CAMHB_Ceft	Ceftazidime (144 ug/mL (5X MIC))	del_mexB	CAMHB	exponential
Paeru_0013	2020-01-06 17:53:00		Pseudomonas aeruginosa K2733	287	1236	SRX10510374	Pseudomonas aeruginosa	PAIRED	ILLUMINA	Illumina HiSeq 2500	SRR14140996	SRP313390	PRJNA717794			SAMN18520615					Systems Biology Research Group						NA		K2733	K2733		aeruPRECISE2.0	CAMHB_Ceft	CAMHB	Paeru_PRECISE:CAMHB_Ceft	Ceftazidime (144 ug/mL (5X MIC))	del_mexB	CAMHB	exponential
Paeru_0014	2020-01-06 17:53:00		Pseudomonas aeruginosa K2733	287	1236	SRX10510375	Pseudomonas aeruginosa	PAIRED	ILLUMINA	Illumina HiSeq 2500	SRR14140995	SRP313390	PRJNA717794			SAMN18520615					Systems Biology Research Group						NA		K2733	K2733		aeruPRECISE2.0	CAMHB_Ceft	CAMHB	Paeru_PRECISE:CAMHB_Ceft	Ceftazidime (144 ug/mL (5X MIC))	del_mexB	CAMHB	exponential
Paeru_0021	2020-01-06 17:53:00		Pseudomonas aeruginosa K2733	287	1236	SRX10510384	Pseudomonas aeruginosa	PAIRED	ILLUMINA	Illumina HiSeq 2500	SRR14140985	SRP313390	PRJNA717794			SAMN18520618					Systems Biology Research Group						NA		K2733	K2733		aeruPRECISE2.0	M9glucAA_Ceft	M9glucAA_wt	Paeru_PRECISE:M9glucAA_Ceft	Ceftazidime (5 ug/mL (5X MIC))	del_mexB	M9	exponential
Paeru_0022	2020-01-06 17:53:00		Pseudomonas aeruginosa K2733	287	1236	SRX10510386	Pseudomonas aeruginosa	PAIRED	ILLUMINA	Illumina HiSeq 2500	SRR14140983	SRP313390	PRJNA717794			SAMN18520618					Systems Biology Research Group						NA		K2733	K2733		aeruPRECISE2.0	M9glucAA_Ceft	M9glucAA_wt	Paeru_PRECISE:M9glucAA_Ceft	Ceftazidime (5 ug/mL (5X MIC))	del_mexB	M9	exponential
Paeru_0023	2020-01-06 17:53:00		Pseudomonas aeruginosa K2733	287	1236	SRX10510387	Pseudomonas aeruginosa	PAIRED	ILLUMINA	Illumina HiSeq 2500	SRR14140982	SRP313390	PRJNA717794			SAMN18520619					Systems Biology Research Group						NA		K2733	K2733		aeruPRECISE2.0	M9glucAA_Gent	M9glucAA_wt	Paeru_PRECISE:M9glucAA_Gent	Gentamicin (0.5 ug/mL (2X MIC))	del_mexB	M9	exponential
Paeru_0024	2020-01-06 17:53:00		Pseudomonas aeruginosa K2733	287	1236	SRX10510388	Pseudomonas aeruginosa	PAIRED	ILLUMINA	Illumina HiSeq 2500	SRR14140981	SRP313390	PRJNA717794			SAMN18520619					Systems Biology Research Group						NA		K2733	K2733		aeruPRECISE2.0	M9glucAA_Gent	M9glucAA_wt	Paeru_PRECISE:M9glucAA_Gent	Gentamicin (0.5 ug/mL (2X MIC))	del_mexB	M9	exponential
Paeru_0025	2020-01-06 17:53:00		Pseudomonas aeruginosa K2733	287	1236	SRX10510389	Pseudomonas aeruginosa	PAIRED	ILLUMINA	Illumina HiSeq 2500	SRR14140980	SRP313390	PRJNA717794			SAMN18520620					Systems Biology Research Group						NA		K2733	K2733		aeruPRECISE2.0	M9glucAA_Pip	M9glucAA_wt	Paeru_PRECISE:M9glucAA_Pip	Piperacillin (2.5 ug/mL (5X MIC))	del_mexB	M9	exponential
Paeru_0026	2020-01-06 17:53:00		Pseudomonas aeruginosa K2733	287	1236	SRX10510390	Pseudomonas aeruginosa	PAIRED	ILLUMINA	Illumina HiSeq 2500	SRR14140979	SRP313390	PRJNA717794			SAMN18520620					Systems Biology Research Group						NA		K2733	K2733		aeruPRECISE2.0	M9glucAA_Pip	M9glucAA_wt	Paeru_PRECISE:M9glucAA_Pip	Piperacillin (2.5 ug/mL (5X MIC))	del_mexB	M9	exponential
Paeru_0031	2020-01-06 17:53:00		Pseudomonas aeruginosa K2733	287	1236	SRX10510391	Pseudomonas aeruginosa	PAIRED	ILLUMINA	Illumina HiSeq 2500	SRR14140978	SRP313390	PRJNA717794			SAMN18520621					Systems Biology Research Group						NA		K2733	K2733		aeruPRECISE2.0	M9glucAA_Azt	M9glucAA_wt	Paeru_PRECISE:M9glucAA_Azt	Azithromycin (8 ug/mL (5X MIC))	del_mexB	M9	exponential
Paeru_0032	2020-01-06 17:53:00		Pseudomonas aeruginosa K2733	287	1236	SRX10510392	Pseudomonas aeruginosa	PAIRED	ILLUMINA	Illumina HiSeq 2500	SRR14140977	SRP313390	PRJNA717794			SAMN18520621					Systems Biology Research Group						NA		K2733	K2733		aeruPRECISE2.0	M9glucAA_Azt	M9glucAA_wt	Paeru_PRECISE:M9glucAA_Azt	Azithromycin (8 ug/mL (5X MIC))	del_mexB	M9	exponential
Paeru_0102	2020-01-06 17:53:00		Pseudomonas aeruginosa K2733	287	1236	SRX10510437	Pseudomonas aeruginosa	PAIRED	ILLUMINA	Illumina HiSeq 2500	SRR14140933	SRP313390	PRJNA717794			SAMN18520635					Systems Biology Research Group						NA		K2733	K2733		aeruPRECISE2.0	CAMHB_Mero	M9glucAA_wt	Paeru_PRECISE:CAMHB_Mero	Meropenem (3ug/ml, 5X MIC)	del_mexB	M9	exponential
Paeru_0103	2020-01-06 17:53:00		Pseudomonas aeruginosa K2733	287	1236	SRX10510438	Pseudomonas aeruginosa	PAIRED	ILLUMINA	Illumina HiSeq 2500	SRR14140932	SRP313390	PRJNA717794			SAMN18520635					Systems Biology Research Group						NA		K2733	K2733		aeruPRECISE2.0	CAMHB_Mero	M9glucAA_wt	Paeru_PRECISE:CAMHB_Mero	Meropenem (3ug/ml, 5X MIC)	del_mexB	M9	exponential
Paeru_0104	2020-01-06 17:53:00		Pseudomonas aeruginosa K2733	287	1236	SRX10510439	Pseudomonas aeruginosa	PAIRED	ILLUMINA	Illumina HiSeq 2500	SRR14140931	SRP313390	PRJNA717794			SAMN18520636					Systems Biology Research Group						NA		K2733	K2733		aeruPRECISE2.0	CAMHB_Tet	M9glucAA_wt	Paeru_PRECISE:CAMHB_Tet	Tetracycline (4.5ug/ml, 5X MIC)	del_mexB	M9	exponential
Paeru_0105	2020-01-06 17:53:00		Pseudomonas aeruginosa K2733	287	1236	SRX10510440	Pseudomonas aeruginosa	PAIRED	ILLUMINA	Illumina HiSeq 2500	SRR14140930	SRP313390	PRJNA717794			SAMN18520636					Systems Biology Research Group						NA		K2733	K2733		aeruPRECISE2.0	CAMHB_Tet	M9glucAA_wt	Paeru_PRECISE:CAMHB_Tet	Tetracycline (4.5ug/ml, 5X MIC)	del_mexB	M9	exponential
Paeru_0108	2020-01-06 17:53:00		Pseudomonas aeruginosa K2733	287	1236	SRX10510443	Pseudomonas aeruginosa	PAIRED	ILLUMINA	Illumina HiSeq 2500	SRR14140927	SRP313390	PRJNA717794			SAMN18520637					Systems Biology Research Group						NA		K2733	K2733		aeruPRECISE2.0	R10LB_Gent	M9glucAA_wt	Paeru_PRECISE:R10LB_Gent	Gentamicin (0.5 ug/mL, 2X MIC)	del_mexB	M9	exponential
Paeru_0109	2020-01-06 17:53:00		Pseudomonas aeruginosa K2733	287	1236	SRX10510444	Pseudomonas aeruginosa	PAIRED	ILLUMINA	Illumina HiSeq 2500	SRR14140926	SRP313390	PRJNA717794			SAMN18520638					Systems Biology Research Group						NA		K2733	K2733		aeruPRECISE2.0	R10LB_Ceft	M9glucAA_wt	Paeru_PRECISE:R10LB_Ceft	Ceftazidime (5 ug/mL, 5X MIC)	del_mexB	M9	exponential
Paeru_0110	2020-01-06 17:53:00		Pseudomonas aeruginosa K2733	287	1236	SRX10510445	Pseudomonas aeruginosa	PAIRED	ILLUMINA	Illumina HiSeq 2500	SRR14140925	SRP313390	PRJNA717794			SAMN18520638					Systems Biology Research Group						NA		K2733	K2733		aeruPRECISE2.0	R10LB_Ceft	M9glucAA_wt	Paeru_PRECISE:R10LB_Ceft	Ceftazidime (5 ug/mL, 5X MIC)	del_mexB	M9	exponential
Paeru_0121	2020-01-06 17:53:00		Pseudomonas aeruginosa K2733	287	1236	SRX10510399	Pseudomonas aeruginosa	PAIRED	ILLUMINA	Illumina HiSeq 2500	SRR14140971	SRP313390	PRJNA717794			SAMN18520639					Systems Biology Research Group						NA		K2733	K2733		aeruPRECISE2.0	CAMHB_Biofilm	M9glucAA_wt	Paeru_PRECISE:CAMHB_Biofilm	Biofilm	del_mexB	M9	exponential
Paeru_0122	2020-01-06 17:53:00		Pseudomonas aeruginosa K2733	287	1236	SRX10510400	Pseudomonas aeruginosa	PAIRED	ILLUMINA	Illumina HiSeq 2500	SRR14140970	SRP313390	PRJNA717794			SAMN18520639					Systems Biology Research Group						NA		K2733	K2733		aeruPRECISE2.0	CAMHB_Biofilm	M9glucAA_wt	Paeru_PRECISE:CAMHB_Biofilm	Biofilm	del_mexB	M9	exponential
Paeru_0123	2020-01-06 17:53:00		Pseudomonas aeruginosa K2733	287	1236	SRX10510402	Pseudomonas aeruginosa	PAIRED	ILLUMINA	Illumina HiSeq 2500	SRR14140969	SRP313390	PRJNA717794			SAMN18520640					Systems Biology Research Group						NA		K2733	K2733		aeruPRECISE2.0	M9glucAA_Biofilm	M9glucAA_wt	Paeru_PRECISE:M9glucAA_Biofilm	Biofilm	del_mexB	M9	exponential
Paeru_0124	2020-01-06 17:53:00		Pseudomonas aeruginosa K2733	287	1236	SRX10510403	Pseudomonas aeruginosa	PAIRED	ILLUMINA	Illumina HiSeq 2500	SRR14140968	SRP313390	PRJNA717794			SAMN18520640					Systems Biology Research Group						NA		K2733	K2733		aeruPRECISE2.0	M9glucAA_Biofilm	M9glucAA_wt	Paeru_PRECISE:M9glucAA_Biofilm	Biofilm	del_mexB	M9	exponential
Paeru_0125	2020-01-06 17:53:00		Pseudomonas aeruginosa K2733	287	1236	SRX10510453	Pseudomonas aeruginosa	PAIRED	ILLUMINA	Illumina HiSeq 2500	SRR14140952	SRP313390	PRJNA717794			SAMN18520637					Systems Biology Research Group						NA		K2733	K2733		aeruPRECISE2.0	R10LB_Gent	M9glucAA_wt	Paeru_PRECISE:R10LB_Gent	Gentamicin (0.5 ug/mL, 2X MIC)	del_mexB	M9	exponential
Paeru_0126	2020-01-06 17:53:00		Pseudomonas aeruginosa K2733	287	1236	SRX10510420	Pseudomonas aeruginosa	PAIRED	ILLUMINA	Illumina HiSeq 2500	SRR14140951	SRP313390	PRJNA717794			SAMN18520641					Systems Biology Research Group						NA		K2733	K2733		aeruPRECISE2.0	R10LB_Pip	M9glucAA_wt	Paeru_PRECISE:R10LB_Pip	Piperacillin (320 ug/mL, 5X MIC)	del_mexB	M9	exponential
Paeru_0127	2020-01-06 17:53:00		Pseudomonas aeruginosa K2733	287	1236	SRX10510421	Pseudomonas aeruginosa	PAIRED	ILLUMINA	Illumina HiSeq 2500	SRR14140950	SRP313390	PRJNA717794			SAMN18520641					Systems Biology Research Group						NA		K2733	K2733		aeruPRECISE2.0	R10LB_Pip	M9glucAA_wt	Paeru_PRECISE:R10LB_Pip	Piperacillin (320 ug/mL, 5X MIC)	del_mexB	M9	exponential
Paeru_0128	2020-01-06 17:53:00		Pseudomonas aeruginosa K2733	287	1236	SRX10510422	Pseudomonas aeruginosa	PAIRED	ILLUMINA	Illumina HiSeq 2500	SRR14140949	SRP313390	PRJNA717794			SAMN18520642					Systems Biology Research Group						NA		K2733	K2733		aeruPRECISE2.0	R10LB_Mec	M9glucAA_wt	Paeru_PRECISE:R10LB_Mec	Mecillinam (128 ug/mL, 2X MIC)	del_mexB	M9	exponential
Paeru_0129	2020-01-06 17:53:00		Pseudomonas aeruginosa K2733	287	1236	SRX10510424	Pseudomonas aeruginosa	PAIRED	ILLUMINA	Illumina HiSeq 2500	SRR14140947	SRP313390	PRJNA717794			SAMN18520642					Systems Biology Research Group						NA		K2733	K2733		aeruPRECISE2.0	R10LB_Mec	M9glucAA_wt	Paeru_PRECISE:R10LB_Mec	Mecillinam (128 ug/mL, 2X MIC)	del_mexB	M9	exponential
Paeru_0139	2020-01-06 17:53:00		Pseudomonas aeruginosa K2733	287	1236	SRX10510391	Pseudomonas aeruginosa	PAIRED	ILLUMINA	Illumina HiSeq 2500	SRR14140978	SRP313390	PRJNA717794			SAMN18520612					Systems Biology Research Group						NA		K2733	K2733		aeruPRECISE2.0	CAMHB_Azt	M9glucAA_wt	Paeru_PRECISE:CAMHB_Azt	Azithromycin (8 ug/mL (5X MIC))	del_mexB	M9	exponential
Paeru_0140	2020-01-06 17:53:00		Pseudomonas aeruginosa K2733	287	1236	SRX10510392	Pseudomonas aeruginosa	PAIRED	ILLUMINA	Illumina HiSeq 2500	SRR14140977	SRP313390	PRJNA717794			SAMN18520612					Systems Biology Research Group						NA		K2733	K2733		aeruPRECISE2.0	CAMHB_Azt	M9glucAA_wt	Paeru_PRECISE:CAMHB_Azt	Azithromycin (8 ug/mL (5X MIC))	del_mexB	M9	exponential
Paeru_0157	2020-01-06 17:53:00		Pseudomonas aeruginosa K2733	287	1236	SRX10510449	Pseudomonas aeruginosa	PAIRED	ILLUMINA	Illumina HiSeq 2500	SRR14140921	SRP313390	PRJNA717794			SAMN18520639					Systems Biology Research Group						NA		PA01	PAO1		aeruPRECISE2.0	CAMHB_Biofilm	M9glucAA_wt	Paeru_PRECISE:CAMHB_Biofilm	Biofilm	wild_type	M9	exponential
Paeru_0158	2020-01-06 17:53:00		Pseudomonas aeruginosa K2733	287	1236	SRX10510450	Pseudomonas aeruginosa	PAIRED	ILLUMINA	Illumina HiSeq 2500	SRR14140920	SRP313390	PRJNA717794			SAMN18520639					Systems Biology Research Group						NA		PA01	PAO1		aeruPRECISE2.0	CAMHB_Biofilm	M9glucAA_wt	Paeru_PRECISE:CAMHB_Biofilm	Biofilm	wild_type	M9	exponential
Paeru_0159	2020-01-06 17:53:00		Pseudomonas aeruginosa K2733	287	1236	SRX10510432	Pseudomonas aeruginosa	PAIRED	ILLUMINA	Illumina HiSeq 2500	SRR14140939	SRP313390	PRJNA717794			SAMN18520640					Systems Biology Research Group						NA		PA01	PAO1		aeruPRECISE2.0	M9glucAA_Biofilm	M9glucAA_wt	Paeru_PRECISE:M9glucAA_Biofilm	Biofilm	wild_type	M9	exponential
Paeru_0160	2020-01-06 17:53:00		Pseudomonas aeruginosa K2733	287	1236	SRX10510433	Pseudomonas aeruginosa	PAIRED	ILLUMINA	Illumina HiSeq 2500	SRR14140937	SRP313390	PRJNA717794			SAMN18520640					Systems Biology Research Group						NA		PA01	PAO1		aeruPRECISE2.0	M9glucAA_Biofilm	M9glucAA_wt	Paeru_PRECISE:M9glucAA_Biofilm	Biofilm	wild_type	M9	exponential
Paeru_0163	2020-01-06 17:53:00		Pseudomonas aeruginosa K2733	287	1236	SRX10510363	Pseudomonas aeruginosa	PAIRED	ILLUMINA	Illumina HiSeq 2500	SRR14141008	SRP313390	PRJNA717794			SAMN18520645					Systems Biology Research Group						NA		K2733	K2733		aeruPRECISE2.0	R10LB_Mero	M9glucAA_wt	Paeru_PRECISE:R10LB_Mero	Meropenem (1 ug/mL, 2X MIC)	del_mexB	M9	exponential
Paeru_0165	2020-01-06 17:53:00		Pseudomonas aeruginosa K2733	287	1236	SRX10510367	Pseudomonas aeruginosa	PAIRED	ILLUMINA	Illumina HiSeq 2500	SRR14141004	SRP313390	PRJNA717794			SAMN18520645					Systems Biology Research Group						NA		K2733	K2733		aeruPRECISE2.0	R10LB_Mero	M9glucAA_wt	Paeru_PRECISE:R10LB_Mero	Meropenem (1 ug/mL, 2X MIC)	del_mexB	M9	exponential
Paeru_0218	2020-01-06 17:53:00		Pseudomonas aeruginosa K2733	287	1236	SRX10510410	Pseudomonas aeruginosa	PAIRED	ILLUMINA	Illumina HiSeq 2500	SRR14140961	SRP313390	PRJNA717794			SAMN18544062					Systems Biology Research Group						NA		K2733	K2733		aeruPRECISE2.0	LB_Cam	M9glucAA_wt	Paeru_PRECISE:LB_Cam	Chloramphenicol (4 ug/mL, 2X MIC)	del_mexB	M9	exponential
Paeru_0219	2020-01-06 17:53:00		Pseudomonas aeruginosa K2733	287	1236	SRX10510411	Pseudomonas aeruginosa	PAIRED	ILLUMINA	Illumina HiSeq 2500	SRR14140960	SRP313390	PRJNA717794			SAMN18544062					Systems Biology Research Group						NA		K2733	K2733		aeruPRECISE2.0	LB_Cam	M9glucAA_wt	Paeru_PRECISE:LB_Cam	Chloramphenicol (4 ug/mL, 2X MIC)	del_mexB	M9	exponential
Paeru_0254	2020-01-06 17:53:00		Pseudomonas aeruginosa K2733	287	1236	SRX10510401	Pseudomonas aeruginosa	PAIRED	ILLUMINA	Illumina HiSeq 2500	SRR14140994	SRP313390	PRJNA717794			SAMN18520615					Systems Biology Research Group						NA		K2733	K2733		aeruPRECISE2.0	CAMHB_Ceft	M9glucAA_wt	Paeru_PRECISE:CAMHB_Ceft	Ceftazidime (144 ug/mL (5X MIC))	del_mexB	M9	exponential
Paeru_0256	2020-01-06 17:53:00		Pseudomonas aeruginosa K2733	287	1236	SRX10510376	Pseudomonas aeruginosa	PAIRED	ILLUMINA	Illumina HiSeq 2500	SRR14140993	SRP313390	PRJNA717794			SAMN18520616					Systems Biology Research Group						NA		K2733	K2733		aeruPRECISE2.0	CAMHB_Cip	M9glucAA_wt	Paeru_PRECISE:CAMHB_Cip	Ciprofloxacin (0.07 ug/mL (5X MIC))	del_mexB	M9	exponential
Paeru_0257	2020-01-06 17:53:00		Pseudomonas aeruginosa K2733	287	1236	SRX10510377	Pseudomonas aeruginosa	PAIRED	ILLUMINA	Illumina HiSeq 2500	SRR14140992	SRP313390	PRJNA717794			SAMN18520616					Systems Biology Research Group						NA		K2733	K2733		aeruPRECISE2.0	CAMHB_Cip	M9glucAA_wt	Paeru_PRECISE:CAMHB_Cip	Ciprofloxacin (0.07 ug/mL (5X MIC))	del_mexB	M9	exponential

## Sheet: S2
Supplementary Table S2. Table showing the details of the 116 iModulons identified by Independent Component Analysis
iModulon_number	iModulon_name	regulator	pvalue	qvalue	precision	recall	f1score	TP	regulon_size	imodulon_size	n_regs	Exp_variance	Category	Operon
0	LexA	LexA	4.22e-27	7.63e-23	0.647059	0.733333	0.6875	11	15	17	1	0.34079	Stress response	multiple operon
1	EatR	EatR	1.25e-13	1.13e-09	0.8	1	0.888889	4	4	5	1	0.160415	Amino Acid and Nucleotide Biosynthesis	PA4022-eat-eutBC
2	PrrF	PrrF	4e-06	4e-06	0.181818	1	0.307692	2	2	11	1	0.12963	Amino Acid and Nucleotide Biosynthesis	leuBDC
3	RpoS-2	RpoS/Sfa3	7.74e-21	1.4e-16	0.153846	0.533333	0.238806	16	30	104	2	2.80378	Stress response	coxAB-coIII, others
4	CbrB	CbrB	1.31e-06	0.00592076	0.176471	0.375	0.24	3	8	17	1	0.525979	Amino Acid and Nucleotide Biosynthesis	spuABC
5	CueR	CueR	1.96e-32	3.54e-28	0.846154	1	0.916667	11	11	13	1	0.23333	Metal Homeostasis	PA3515-PA3522
6	Translational-2	Translational										0.0696883	Translational	Multiple
7	PprB	PprB	3.47e-13	6.28e-09	0.25	1	0.4	5	5	20	1	0.809771	Structural Components	tadDCBAZ
8	PhhR-1	PhhR/HmgR	9.2e-29	1.67e-24	0.909091	0.833333	0.869565	10	12	11	2	0.366455	Amino Acid and Nucleotide Biosynthesis	phhCBA, dhcBA
9	DhcR	DhcR	6.94e-10	1.26e-05	0.5	1	0.666667	3	3	6	1	0.250143	Amino Acid and Nucleotide Biosynthesis	atoDABE
10	EutR	EutR	0	0	1	1	1	5	5	5	1	0.243777	Amino Acid and Nucleotide Biosynthesis	PA5506-PA5510 (eutBAT)
11	ExsB	ExsB	1.03e-29	1.86e-25	0.333333	1	0.5	13	13	39	1	0.918598	Secretion system	pscBCDEFGHIJKL
12	Singlet-1	Singlet										0.0713632	Singlet	Singlet
13	SoxR	SoxR	4.73e-18	8.55e-14	0.75	0.857143	0.8	6	7	8	1	0.224599	Antibiotics resistance	mexGHI-OmpD
14	Singlet-2	Singlet										0.11573	Singlet	Singlet
15	Singlet-3	Singlet										0.0932458	Singlet	Singlet
16	NagQ	NagQ/GbuR	8.33e-15	1.51e-10	0.352941	0.75	0.48	6	8	17	2	0.161605	Carbon Source Utilization	nagAFE-PA3759
17	ErbR-2	ErbR	1.12e-26	1.01e-22	0.625	0.909091	0.740741	10	11	16	1	0.345026	Miscellaneous Metabolism	ppqABCDEF, exaAB, and eraSR
18	Uncharacterized-6	Uncharacterized										0.267003	Uncharacterized	Multiple
19	TagR1	TagR1	1.12e-37	2.03e-33	0.173228	1	0.295302	22	22	127	1	1.14089	Secretion system	pppA-ppkA
20	GcsR	GcsR	0	0	1	1	1	5	5	5	1	0.20479	Amino Acid and Nucleotide Biosynthesis	gcv operon
21	BexR	BexR	2.14e-20	3.87e-16	0.347826	1	0.516129	8	8	23	1	0.277267	Miscellaneous Metabolism	PA1202 and aprA operon
22	Uncharacterized-11	Uncharacterized										0.154641	Uncharacterized	Multiple
23	EsrC	EsrC	9.92e-09	2.99e-05	0.230769	1	0.375	3	3	13	1	0.344071	Antibiotics resistance	mexCD-OprJ
24	Sfa2	Sfa2	1.49e-38	2.69e-34	0.5	1	0.666667	16	16	32	1	0.738149	Secretion system	hsiF2G2B2C2H2J2
25	Uncharacterized-5	Uncharacterized										0.0863398	Uncharacterized	Multiple
26	MexS-1	MexS/MexZ	1.81e-12	1.63e-08	0.185185	1	0.3125	5	5	27	2	1.24752	Antibiotics resistance	PA2481-PA2495
27	Translational-1	Translational										1.91943	Translational	Multiple
28	Uncharacterized-8	Uncharacterized										0.250174	Translational	Multiple
29	FoxR	FoxR	8.9e-05	0.000178	0.037736	1	0.072727	2	2	53	1	1.29867	Metal Homeostasis	foxIRA and PfeSR
30	XisF4-2	XisF4	0	0	1	1	1	11	11	11	1	0.305325	Prophages	PA0718-PA0728
31	GlpR	GlpR	1.21e-09	2.2e-05	0.428571	1	0.6	3	3	7	1	0.24576	Carbon Source Utilization	glpFKD
32	ArgR-1	ArgR/Sigma factor X	8.28e-47	1.5e-42	0.552632	0.913043	0.688525	21	23	38	2	0.524156	Amino Acid and Nucleotide Biosynthesis	aruBCDEFG,arcBD, atoJQMP
33	Singlet-4	Singlet										0.0622529	Singlet	Singlet
34	Uncharacterized-3	Uncharacterized										0.209533	Uncharacterized	Multiple
35	QscR-2	QscR	4.27e-32	2.58e-28	0.666667	0.666667	0.666667	14	21	21	1	2.69995	Biosynthetic gene cluster	PA1899-PA1905, PA4208-PA4217
36	PtxS	GntR/PtxS	1e-20	1.81e-16	1	0.636364	0.777778	7	11	7	2	0.200847	Carbon Source Utilization	kguEKTD
37	QscR-1	QscR	3.53e-18	6.38e-14	1	0.333333	0.5	7	21	7	1	0.356092	Quorum sensing	PA1891-PA1897
38	AmpC	AmpC	1e-06	1e-06	0.285714	1	0.444444	2	2	7	1	0.235443	Antibiotics resistance	PA0465-PA0467, PA4110-PA4112
39	AtuR	AtuR/LaoR	4.47e-26	8.09e-22	0.47619	1	0.645161	10	10	21	2	0.192684	Carbon Source Utilization	atuABCDEFG
40	Zur-2	Zur/yybP-ykoY	6.68e-37	1.21e-32	0.327273	0.947368	0.486486	18	19	55	2	0.997904	Metal Homeostasis	PA5498-PA5501, PA5534-PA5541
41	LiuR	PrpR/LiuR	2.63e-26	4.77e-22	0.478261	0.846154	0.611111	11	13	23	2	0.6978	Amino Acid and Nucleotide Biosynthesis	liuEDCBA
42	RpoS-1	AlgU/RpoN	3.5e-07	0.00632739	0.0666667	0.203704	0.100457	11	54	165	2	1.24304	Stress response	PA2161-PA2171
43	RiPP	RiPP										0.186992	Biosynthetic gene cluster	PA3281-PA3284
44	FleN-2	FleN	8.41e-29	7.61e-25	0.433333	0.8125	0.565217	13	16	30	1	0.301877	Structural Components	flgBCDEFL
45	PA1226	PA1226										0.973279	Structural Components	wbpABDEGHIJKL wzz
46	Singlet-5	Singlet										0.0854696	Singlet	Singlet
47	AmiE	AmiE	1.03e-14	1.87e-10	0.454545	1	0.625	5	5	11	1	0.625511	Amino Acid and Nucleotide Biosynthesis	PA2110-PA2114
48	SouR	SouR/DguR	1.69e-15	1.53e-11	0.241379	0.777778	0.368421	7	9	29	2	0.475554	Amino Acid and Nucleotide Biosynthesis	soxBDAG
49	RpoN	RpoN	3.96e-89	7.16e-85	0.721311	0.88	0.792793	44	50	61	1	0.88436	Carbon Source Utilization	glgBP-katE
50	DguR	DguR	1.39e-10	2.51e-06	0.75	1	0.857143	3	3	4	1	0.104182	Amino Acid and Nucleotide Biosynthesis	dguCBA
51	PvdS	PvdS	1.16e-20	6.98e-17	0.30303	0.714286	0.425532	10	14	33	1	2.12825	Biosynthetic gene cluster	pvdRT-ompQ or pvdNOFEADJ
52	Singlet-6	Singlet										0.0656159	Singlet	Singlet
53	AmrZ	RsmA/AmrZ	5.35e-25	9.68e-21	0.277778	0.576923	0.375	15	26	54	2	0.356308	Structural Components	pslDEFGHJK
54	Singlet-7	Singlet										0.0702059	Singlet	Singlet
55	Singlet-8	Singlet										0.086243	Singlet	Singlet
56	Uncharacterized-1	Uncharacterized										0.177482	Uncharacterized	Multiple
57	HutC	HutC	1.08e-35	1.96e-31	0.722222	1	0.83871	13	13	18	1	0.703368	Amino Acid and Nucleotide Biosynthesis	hutFCUHIG
58	FruR	LldR/FruR	5.78e-13	1.04e-08	0.454545	0.625	0.526316	5	8	11	2	0.152103	Carbon Source Utilization	fruAKI
59	NRPS	NRPS										1.53572	Biosynthetic gene cluster	PA3326-PA3336
60	RsmA	RsmA	7.01e-18	6.34e-14	0.777778	0.466667	0.583333	7	15	9	1	0.84297	Carbon Source Utilization	kguEKTD
61	FpvR	FpvR	1.96e-24	5.92e-21	0.8	1	0.888889	8	8	10	1	0.670619	Metal Homeostasis	fpvGHJKCDEF
62	RoxR	RoxR	1.56e-07	0.00112712	0.0967742	1	0.176471	3	3	31	1	0.45292	Energy Metabolism	coxAB-coIII
63	AtsR	AtsR	1.52e-06	0.00914163	0.0461539	1	0.0882353	3	3	65	1	1.18903	Metal Homeostasis	atsABC
64	CysB-2	CysB/YdfF	1.31e-11	2.38e-07	0.122807	0.538462	0.2	7	13	57	2	2.36426	Metal Homeostasis	Metal Homeostasis
65	MexS-2	GlcC/MexS	1.03e-15	9.34e-12	0.212121	0.875	0.341463	7	8	33	2	0.461573	Antibiotics resistance	multiple operon
66	MvfR	MvfR	1e-20	1.81e-16	1	0.636364	0.777778	7	11	7	1	0.549387	Miscellaneous Metabolism	pqsABCDE or PhnAB
67	MexZ	MexZ	6.44296e-07	6.44296e-07	0.4	1	0.571429	2	2	5	1	0.047022	Antibiotics resistance	mexXYZ
68	MdcR	MdcR	1.09e-21	1.98e-17	0.777778	1	0.875	7	7	9	1	0.338544	Miscellaneous Metabolism	mdcABCDEGH
69	PchR	PchR	5.04e-26	9.13e-22	0.692308	1	0.818182	9	9	13	1	0.985252	Biosynthetic gene cluster	pchBCDA and pchEFGHI
70	ErbR-1	LldR/ErbR	5.04e-12	9.12e-08	0.166667	0.466667	0.245614	7	15	42	2	0.441721	Amino Acid and Nucleotide Biosynthesis	pqqABCDEH
71	Sigma-70	Sigma-70	5.63e-67	1.02e-62	0.6	1	0.75	30	30	50	1	1.15801	Prophages	PA0614-PA0645
72	HexR-2	HexR	3.93e-25	7.1e-21	1	0.888889	0.941176	8	9	8	1	0.337896	Carbon Source Utilization	gltR,glk,edd,gapA
73	CysB-1	YdfF/CysB	1.64e-15	2.97e-11	0.388889	0.538462	0.451613	7	13	18	2	1.10235	Metal Homeostasis	ssuABCDEF and tauABCD
74	HypR	HypR	3.88e-27	3.51e-23	1	0.818182	0.9	9	11	9	1	0.216338	Amino Acid and Nucleotide Biosynthesis	lhpGCKONMHP
75	Singlet-9	Singlet										0.0892057	Singlet	Singlet
76	Uncharacterized-10	Uncharacterized										0.397322	Uncharacterized	Multiple
77	LasR	LasR/MvfR	1.46e-23	2.64e-19	0.352941	0.631579	0.45283	12	19	34	2	1.23632	Metal Homeostasis	aprDEFA and ambEDCB
78	XisF4-1	CueR/XisF4	2.5e-08	0.00045259	0.0804598	0.318182	0.12844	7	22	87	2	0.52796	Prophages	PAO724-PAO728, Others
79	Uncharacterized-7	Uncharacterized										0.1628	Uncharacterized	Multiple
80	AauR	AauR	8.72e-13	1.58e-08	0.571429	1	0.727273	4	4	7	1	0.232493	Amino Acid and Nucleotide Biosynthesis	aatPMQJ
81	Uncharacterized-2	Uncharacterized										0.229994	Uncharacterized	Multiple
82	AntR	AntR	6.75e-19	1.22e-14	0.75	1	0.857143	6	6	8	1	0.394229	Miscellaneous Metabolism	antABC and catBCA
83	Anr-1	Anr	6.1e-16	1.1e-11	0.533333	0.296296	0.380952	8	27	15	1	0.44049	Metal Homeostasis	moaB1EDC
84	Iron acquisition	Iron acquisition										1.56175	Metal Homeostasis	Multiple
85	RpoH	RpoH	2.2e-12	3.98e-08	0.178571	1	0.30303	5	5	28	1	0.618371	Heat Shock Response	Stress response
86	k-opioid	k-opioid	0	0	1	1	1	11	11	11	1	0.416817	Biosynthetic gene cluster	PA1211-PA1221
87	CpxR	CpxR/ParB	5.62e-12	1.02e-07	0.357143	0.555556	0.434783	5	9	14	2	0.203967	Antibiotics resistance	muxABC-OpmB
88	HexR-1	HexR/GltR	1.28e-32	2.32e-28	0.75	0.923077	0.827586	12	13	16	2	1.1132	Carbon Source Utilization	gltKGFB
89	PmrA	PmrA	2.35e-18	4.25e-14	0.35	1	0.518519	7	7	20	1	0.428656	Antibiotics resistance	arnBCADTEF
90	Uncharacterized-9	Uncharacterized										0.987639	Uncharacterized	Multiple
91	Singlet-10	Singlet										0.0636654	Singlet	Singlet
92	Anr-2	NorR/Dnr	9.04e-37	1.64e-32	0.566667	0.73913	0.641509	17	23	30	2	0.66924	Amino Acid and Nucleotide Biosynthesis	moaB1EDC
93	FleN-1	FleN/AmpR	2.2e-09	3.98e-05	0.142857	0.333333	0.2	6	18	42	2	0.38462	Structural Components	flgBCEFL, others
94	Lrp	lrp	3.47e-10	6.28e-06	0.6	1	0.75	3	3	5	1	0.144975	Amino Acid and Nucleotide Biosynthesis	dadXA
95	Singlet-11	Singlet										0.0901439	Singlet	Singlet
96	Zur-1	Zur/Cobalamin	1.73e-13	3.13e-09	0.444444	0.195122	0.271186	8	41	18	2	0.0959407	Metal Homeostasis	PA1919-PA1924, PA2911-PA2914, others
97	MmsR	PrpR/MmsR	5.73e-10	1.04e-05	0.363636	0.5	0.421053	4	8	11	2	0.540124	Amino Acid and Nucleotide Biosynthesis	atoDABE
98	PhnR-2	PhnF/PhnR	3.01e-07	0.00544762	0.135135	0.217391	0.166667	5	23	37	2	0.206163	Metal Homeostasis	phnJIHGFEDC or pstBACS
99	Anr-3	Dnr/NarL	2.11e-18	3.82e-14	0.8	0.32	0.457143	8	25	10	2	0.269354	Amino Acid and Nucleotide Biosynthesis	narIJHGK2K1
100	Uncharacterized-4	Uncharacterized										0.391303	Uncharacterized	Multiple
101	CzcR	Fur/CzcR	6.52e-15	1.18e-10	0.129032	0.8	0.222222	8	10	62	2	0.628296	Antibiotics resistance	czcABC
102	Cell Division											1.39985	Structural Components	ftsAmurC-murF
103	Uncharacterized-12	Uncharacterized										2.33022	Uncharacterized	Multiple
104	AcoR	AcoR	1.69e-19	3.05e-15	0.857143	1	0.923077	6	6	7	1	0.231482	Carbon Source Utilization	acoXABC
105	Translational-3	Translational										2.27929	Translational	Multiple
106	NarL	Dnr/NarL	6.6e-11	1.19e-06	0.625	0.2	0.30303	5	25	8	2	0.266704	Amino Acid and Nucleotide Biosynthesis	narIJHGK2K1
107	Uncharacterized-13	Uncharacterized										0.383927	Uncharacterized	Multiple
108	Singlet-12	Singlet										0.0485677	Singlet	Singlet
109	AHL	AHL	1.25e-13	2.25e-09	0.8	1	0.888889	4	4	5	1	0.459961	Quorum sensing	PA1891-PA1897
110	LaoR	MvaT/LaoR	5.39e-10	9.74e-06	0.135135	0.625	0.222222	5	8	37	2	0.428097	Carbon Source Utilization	PA0364-PA0366
111	Fur	Fur	4.7e-16	8.5e-12	1	0.714286	0.833333	5	7	5	1	0.338382	Metal Homeostasis	cyoABCDE
112	Anr-4	Anr+Dnr	5.61e-22	1.02e-17	1	0.5	0.666667	8	16	8	2	0.170444	Amino Acid and Nucleotide Biosynthesis	PA0509-PA0516
113	Quorum sensing	Quorum sensing										0.995692	Quorum sensing	PA2066-PA2069, Others
114	CysB-3	YdfF	1.58e-08	0.00028564	0.2	1	0.333333	3	3	15	1	0.346938	Metal Homeostasis	cysAWT, Others
115	Uncharacterized-14	Uncharacterized										1.00734	Uncharacterized	Multiple

## Sheet: S3
Supplementary Table S3. Composition of the iModulons specific for antibiotics resistance efflux pumps
czcCBA|MexXYZ		MexCD-OprJ		MexEF-OprN		MexGHI-OpmD		CueR|MexPQ-OpmE		MexXYZ		MuxABC-OpmB		PA1874-77| tad (PMID: 17435791)
iMod#101(CzcR/Fur)		iMod#23 (EsrC)		iMod#26 (MexS-1)		iMod#13 (SoxR)		iMod#5 (CueR)		iMod#67 (MexZ)		iMod#87 (CpxR)		iMod#7 (PprB)
PA0036		PA0424	MexR	PA0426		PA0848		PA1137		PA2017		PA0425		PA1874	RND efflux pump
PA0102		PA0425	MexA	PA0427		PA2274	TCS(RR)	PA3515		PA2018	mexX	PA0493		PA1875	RND efflux pump
PA0103		PA2825		PA1137		PA2275	TCS	PA3516		PA2019	mexY	PA0849		PA1877	RND efflux pump
PA0187		PA3718		PA1202		PA3718		PA3517		PA2020	mexZ(AmrR, TCS)	PA1864		PA1914
PA0188		PA3719	ArmR (mexR anti-repressor)	PA2018		PA4205	mexG	PA3518		PA2021	Potential TCS	PA2525	opmB	PA4293	pprA
PA0320		PA3720	Potential TCS	PA2019		PA4206	mexH	PA3519				PA2526	muxA	PA4297	tadG
PA0327		PA3721	Potential TCS (nalC)	PA2476		PA4207	mexI	PA3520				PA2527	muxB	PA4298
PA0397		PA4596	RR, EsrC	PA2477		PA4208	opmD	PA3521	opmE			PA2528	muxC	PA4299	T2SS ( tadD)
PA1026		PA4597	OprJ	PA2478				PA3522	mexQ			PA3205	Potential TCS, P2CS	PA4300	T2SS (tadC)
PA1027		PA4598	mexD	PA2481				PA3523	mexP			PA3206	Potential TCS,P2CS, HK	PA4301	T2SS (tadB)
PA1178		PA4599	mexC	PA2482				PA3574a				PA3207		PA4302	tadA
PA1179	PhoP (TCS, Down)	PA4774		PA2483				PA3920				PA3575		PA4303	tadZ
PA1180	PhoQ (TCS, Down)	PA4838		PA2484				PA4878	BrlR, RR			PA3963a		PA4304	rcpA
PA1317	cyoA			PA2485								PA4513		PA4305	rcpC
PA1318	cyoB			PA2486										PA4306	flp
PA1319	cyoC			PA2487										PA4648	flp, cupE1
PA1320	cyoD			PA2488										PA4649	Uncharacterized secretion protein, cupE2
PA1321	cyoE			PA2489										PA4650	Uncharacterized secretion protein, cupE3
PA1331				PA2490										PA4651	P-pilus, cupE4
PA1343				PA2491	mexS (TCS,HK)									PA4652	Uncharacterized secretion protein, cupE5
PA1435				PA2492	mexT (TCS, RR)
PA1797				PA2493	mexE
PA1972				PA2494	mexF
PA2018	MexX			PA2495	oprN
PA2019	MexY			PA2506
PA2020	AmrR (TCS) [PCC 0.42]			PA3114
PA2312a				PA4598
PA2345
PA2358
PA2505	Tyrosine Porin
PA2506
PA2520	CzcA
PA2521	CzcB
PA2522	CzcC
PA2523	CzcR (TCS), OmpR [PCC 0.68]
PA2524	CzcS (TCS)
PA2604
PA2655
PA2656
PA2657
PA2658
PA2659
PA2807
PA2808
PA2830
PA3411
PA3412
PA3603
PA3690
PA3712
PA3885
PA4211
PA4378
PA4379
PA4382
PA4517
PA4714
PA4818
PA4819
PA4820
PA5217
PA5528
